# Supplementary material for: Precision of morphogen gradients in neural tube development
Source: Nat Commun. 2022 Mar 3;13:1145. doi: 10.1038/s41467-022-28834-3 (PMC8894346; doi:10.1038/s41467-022-28834-3)
Supplement: Supplementary file 2 — Source Data [file 41467_2022_28834_MOESM2_ESM.xlsx]

## Sheet: Fig1D
xi	error_Zagorski		xi	error_DEEM		xi	error_NumEPM	error_FitEPM
0.075	1.64405		0.000150338	1.36863		0	1.07866	1.40303
0.125	2.21687		0.00527788	1.37062		0.005	1.14932	1.40202
0.175	2.89277		0.0104054	1.37656		0.01	1.2017	1.41433
0.225	4.30515		0.015533	1.3864		0.015	1.25076	1.43306
0.275	3.01994		0.0206605	1.40006		0.02	1.29969	1.45631
0.325	4.36006		0.025788	1.41742		0.025	1.34924	1.48295
0.375	3.19494		0.0309156	1.43835		0.03	1.39955	1.51223
0.425	6.88335		0.0360431	1.4627		0.035	1.45059	1.54359
0.475	7.16603		0.0411707	1.4903		0.04	1.50229	1.57665
0.525	10.1541		0.0462982	1.52097		0.045	1.55456	1.61112
0.575	15.0657		0.0514257	1.55453		0.05	1.60732	1.64679
0.625	15.5889		0.0565533	1.5908		0.055	1.66051	1.68349
0.675	27.1416		0.0616808	1.6296		0.06	1.71406	1.72112
			0.0668084	1.67075		0.065	1.76792	1.75957
			0.0719359	1.71409		0.07	1.82206	1.7988
			0.0770635	1.75944		0.075	1.87645	1.83874
			0.082191	1.80666		0.08	1.93106	1.87937
			0.0873185	1.85561		0.085	1.98586	1.92067
			0.0924461	1.90615		0.09	2.04085	1.96262
			0.0975736	1.95816		0.095	2.096	2.00522
			0.102701	2.01153		0.1	2.15132	2.04845
			0.107829	2.06615		0.105	2.20678	2.09233
			0.112956	2.12192		0.11	2.26239	2.13686
			0.118084	2.17876		0.115	2.31814	2.18205
			0.123211	2.23658		0.12	2.37403	2.22791
			0.128339	2.29531		0.125	2.43004	2.27444
			0.133466	2.35488		0.13	2.48619	2.32167
			0.138594	2.41524		0.135	2.54246	2.36961
			0.143721	2.47631		0.14	2.59887	2.41827
			0.148849	2.53806		0.145	2.65539	2.46767
			0.153977	2.60042		0.15	2.71205	2.51784
			0.159104	2.66337		0.155	2.76883	2.56878
			0.164232	2.72686		0.16	2.82574	2.62052
			0.169359	2.79085		0.165	2.88277	2.67308
			0.174487	2.8553		0.17	2.93993	2.72647
			0.179614	2.92019		0.175	2.99722	2.78073
			0.184742	2.9855		0.18	3.05465	2.83587
			0.189869	3.05118		0.185	3.1122	2.89191
			0.194997	3.11722		0.19	3.16988	2.94889
			0.200124	3.1836		0.195	3.2277	3.00681
			0.205252	3.2503		0.2	3.28565	3.0657
			0.21038	3.31729		0.205	3.34374	3.1256
			0.215507	3.38456		0.21	3.40196	3.18652
			0.220635	3.45209		0.215	3.46032	3.24849
			0.225762	3.51987		0.22	3.51883	3.31154
			0.23089	3.58788		0.225	3.57747	3.37568
			0.236017	3.65611		0.23	3.63626	3.44096
			0.241145	3.72455		0.235	3.6952	3.50739
			0.246272	3.79319		0.24	3.75428	3.57501
			0.2514	3.86202		0.245	3.8135	3.64384
			0.256527	3.93102		0.25	3.87288	3.71392
			0.261655	4.00019		0.255	3.93241	3.78526
			0.266782	4.06952		0.26	3.9921	3.85791
			0.27191	4.13899		0.265	4.05194	3.93189
			0.277038	4.20862		0.27	4.11193	4.00724
			0.282165	4.27838		0.275	4.17208	4.08398
			0.287293	4.34826		0.28	4.2324	4.16216
			0.29242	4.41828		0.285	4.29287	4.24179
			0.297548	4.48841		0.29	4.35351	4.32293
			0.302675	4.55865		0.295	4.41432	4.40559
			0.307803	4.629		0.3	4.47529	4.48982
			0.31293	4.69945		0.305	4.53643	4.57566
			0.318058	4.77001		0.31	4.59774	4.66314
			0.323185	4.84065		0.315	4.65922	4.7523
			0.328313	4.91138		0.32	4.72088	4.84317
			0.333441	4.98221		0.325	4.78271	4.9358
			0.338568	5.05311		0.33	4.84472	5.03023
			0.343696	5.12409		0.335	4.9069	5.12649
			0.348823	5.19515		0.34	4.96927	5.22464
			0.353951	5.26628		0.345	5.03182	5.32471
			0.359078	5.33748		0.35	5.09456	5.42674
			0.364206	5.40874		0.355	5.15748	5.53079
			0.369333	5.48007		0.36	5.22058	5.63689
			0.374461	5.55147		0.365	5.28388	5.7451
			0.379588	5.62292		0.37	5.34737	5.85546
			0.384716	5.69443		0.375	5.41105	5.96801
			0.389843	5.76599		0.38	5.47492	6.08282
			0.394971	5.83761		0.385	5.53899	6.19993
			0.400099	5.90928		0.39	5.60326	6.31939
			0.405226	5.981		0.395	5.66772	6.44126
			0.410354	6.05276		0.4	5.73239	6.56559
			0.415481	6.12457		0.405	5.79726	6.69243
			0.420609	6.19643		0.41	5.86234	6.82185
			0.425736	6.26833		0.415	5.92762	6.9539
			0.430864	6.34027		0.42	5.9931	7.08864
			0.435991	6.41225		0.425	6.0588	7.22613
			0.441119	6.48427		0.43	6.12471	7.36643
			0.446246	6.55632		0.435	6.19083	7.50961
			0.451374	6.62841		0.44	6.25716	7.65574
			0.456501	6.70054		0.445	6.32372	7.80487
			0.461629	6.7727		0.45	6.39048	7.95707
			0.466757	6.84489		0.455	6.45747	8.11242
			0.471884	6.91712		0.46	6.52468	8.27099
			0.477012	6.98937		0.465	6.59211	8.43285
			0.482139	7.06166		0.47	6.65977	8.59807
			0.487267	7.13397		0.475	6.72765	8.76673
			0.492394	7.20632		0.48	6.79576	8.93891
			0.497522	7.27869		0.485	6.8641	9.11469
			0.502649	7.35108		0.49	6.93266	9.29415
			0.507777	7.4235		0.495	7.00147	9.47737
			0.512904	7.49595		0.5	7.0705	9.66443
			0.518032	7.56842		0.505	7.13977	9.85543
			0.52316	7.64091		0.51	7.20928	10.0505
			0.528287	7.71343		0.515	7.27903	10.2496
			0.533415	7.78597		0.52	7.34901	10.4529
			0.538542	7.85853		0.525	7.41924	10.6606
			0.54367	7.93111		0.53	7.48972	10.8726
			0.548797	8.00371		0.535	7.56044	11.0892
			0.553925	8.07634		0.54	7.6314	11.3104
			0.559052	8.14898		0.545	7.70262	11.5362
			0.56418	8.22164		0.55	7.77409	11.7669
			0.569307	8.29432		0.555	7.8458	12.0025
			0.574435	8.36701		0.56	7.91777	12.2432
			0.579562	8.43972		0.565	7.99	12.489
			0.58469	8.51245		0.57	8.06248	12.7401
			0.589818	8.5852		0.575	8.13522	12.9965
			0.594945	8.65796		0.58	8.20822	13.2585
			0.600073	8.73074		0.585	8.28149	13.5261
			0.6052	8.80354		0.59	8.35501	13.7995
			0.610328	8.87635		0.595	8.4288	14.0788
			0.615455	8.94917		0.6	8.50286	14.3642
			0.620583	9.02201		0.605	8.57718	14.6557
			0.62571	9.09486		0.61	8.65178	14.9535
			0.630838	9.16772		0.615	8.72664	15.2578
			0.635965	9.2406		0.62	8.80178	15.5687
			0.641093	9.31349		0.625	8.87719	15.8864
			0.646221	9.3864		0.63	8.95288	16.2109
			0.651348	9.45931		0.635	9.02885	16.5426
			0.656476	9.53224		0.64	9.10509	16.8815
			0.661603	9.60518		0.645	9.18162	17.2278
			0.666731	9.67813		0.65	9.25842	17.5817
			0.671858	9.75109		0.655	9.33551	17.9434
			0.676986	9.82407		0.66	9.41289	18.313
			0.682113	9.89705		0.665	9.49055	18.6907
			0.687241	9.97005		0.67	9.5685	19.0767
			0.692368	10.0431		0.675	9.64674	19.4712
			0.697496	10.1161		0.68	9.72527	19.8744
			0.702623	10.1891		0.685	9.8041	20.2865
			0.707751	10.2621		0.69	9.88322	20.7077
			0.712879	10.3352		0.695	9.96263	21.1382
			0.718006	10.4082		0.7	10.0423	21.5783
			0.723134	10.4813		0.705	10.1224	22.0281
			0.728261	10.5544		0.71	10.2027	22.4878
			0.733389	10.6274		0.715	10.2833	22.9578
			0.738516	10.7005		0.72	10.3642	23.4383
			0.743644	10.7736		0.725	10.4454	23.9294
			0.748771	10.8467		0.73	10.5269	24.4315
			0.753899	10.9198		0.735	10.6088	24.9448
			0.759026	10.993		0.74	10.6909	25.4695
			0.764154	11.0661		0.745	10.7734	26.006
			0.769281	11.1392		0.75	10.8562	26.5544
			0.774409	11.2124		0.755	10.9392	27.1152
			0.779537	11.2855		0.76	11.0226	27.6885
			0.784664	11.3587		0.765	11.1064	28.2747
			0.789792	11.4318		0.77	11.1904	28.8741
			0.794919	11.505		0.775	11.2748	29.4869
			0.800047	11.5782		0.78	11.3594	30.1136
			0.805174	11.6514		0.785	11.4444	30.7543
			0.810302	11.7246		0.79	11.5298	31.4096
			0.815429	11.7978		0.795	11.6154	32.0796
			0.820557	11.871		0.8	11.7014	32.7647
			0.825684	11.9442		0.805	11.7877	33.4654
			0.830812	12.0174		0.81	11.8743	34.1819
			0.83594	12.0906		0.815	11.9613	34.9146
			0.841067	12.1638		0.82	12.0486	35.664
			0.846195	12.2371		0.825	12.1362	36.4304
			0.851322	12.3103		0.83	12.2242	37.2142
			0.85645	12.3835		0.835	12.3125	38.0158
			0.861577	12.4568		0.84	12.4012	38.8357
			0.866705	12.53		0.845	12.4901	39.6743
			0.871832	12.6033		0.85	12.5795	40.532
			0.87696	12.6766		0.855	12.6691	41.4093
			0.882087	12.7498		0.86	12.7592	42.3067
			0.887215	12.8231		0.865	12.8495	43.2246
			0.892342	12.8964		0.87	12.9402	44.1634
			0.89747	12.9697		0.875	13.0313	45.1238
			0.902598	13.043		0.88	13.1227	46.1063
			0.907725	13.1163		0.885	13.2145	47.1113
			0.912853	13.1895		0.89	13.3066	48.1393
			0.91798	13.2629		0.895	13.399	49.1911
			0.923108	13.3362		0.9	13.4919	50.267
			0.928235	13.4095		0.905	13.5851	51.3677
			0.933363	13.4828		0.91	13.6786	52.4938
			0.93849	13.5561		0.915	13.7725	53.6459
			0.943618	13.6294		0.92	13.8667	54.8246
			0.948745	13.7028		0.925	13.9614	56.0305
			0.953873	13.7761		0.93	14.0564	57.2643
			0.959001	13.8494		0.935	14.1517	58.5268
			0.964128	13.9228		0.94	14.2474	59.8184
			0.969256	13.9961		0.945	14.3435	61.14
			0.974383	14.0694		0.95	14.44	62.4923
			0.979511	14.1428		0.955	14.5368	63.8761
			0.984638	14.2161		0.96	14.634	65.2919
			0.989766	14.2895		0.965	14.7316	66.7408
			0.994893	14.3629		0.97	14.8295	68.2234
						0.975	14.9278	69.7405
						0.98	15.0265	71.293
						0.985	15.1256	72.8818
						0.99	15.2251	74.5077
						0.995	15.3249	76.1716
						1	15.4251	77.8745

## Sheet: Fig1E
GBS-GFP															pSmad
error_DEEM_5h	error_FitEPM_5h	error_DEEM_15h	error_FitEPM_15h	error_DEEM_25h	error_FitEPM_25h	error_DEEM_35h	error_FitEPM_35h	error_DEEM_45h	error_FitEPM_45h	error_DEEM_55h	error_FitEPM_55h	error_DEEM_65h	error_FitEPM_65h		error_DEEM_5h	error_FitEPM_5h	error_DEEM_15h	error_FitEPM_15h	error_DEEM_25h	error_FitEPM_25h	error_DEEM_35h	error_FitEPM_35h	error_DEEM_45h	error_FitEPM_45h	error_DEEM_55h	error_FitEPM_55h	error_DEEM_65h	error_FitEPM_65h
1.12285	1.13373	1.10667	1.12246	NaN	NaN	NaN	NaN	1.54801	1.59073	1.88161	1.95065	2.89225	2.97226		1.25201	1.27861	1.08344	1.09321	1.17481	1.1746	1.15548	1.15732	NaN	NaN	1.62206	1.6934	1.68912	1.75949
1.12349	1.13421	1.10698	1.12187	NaN	NaN	NaN	NaN	1.55823	1.60294	1.91192	1.97708	2.93523	3.01243		1.25242	1.27867	1.08411	1.09333	1.17656	1.17653	1.15765	1.15979	NaN	NaN	1.63326	1.71359	1.70819	1.78305
1.1242	1.1348	1.10747	1.12171	1.11383	1.11483	1.33279	1.35868	1.56893	1.61553	1.94284	2.00385	2.97871	3.05323		1.25289	1.27881	1.08492	1.09368	1.17849	1.17873	1.16016	1.16282	1.24433	1.25906	1.64568	1.73478	1.72891	1.80763
1.12498	1.13551	1.10813	1.12192	1.11435	1.11469	1.33343	1.36139	1.5801	1.62849	1.97435	2.03096	3.02264	3.09465		1.2534	1.27902	1.08586	1.09425	1.18061	1.18121	1.16303	1.16639	1.24474	1.25947	1.65929	1.75685	1.75122	1.83313
1.12583	1.13633	1.10898	1.12248	1.11504	1.11484	1.33472	1.36524	1.59173	1.6418	2.00642	2.05841	3.06703	3.1367		1.25396	1.2793	1.08693	1.09503	1.18292	1.18395	1.16625	1.17046	1.2461	1.26329	1.67406	1.77968	1.77507	1.85947
1.12676	1.13727	1.11001	1.12338	1.1159	1.11528	1.33664	1.37	1.6038	1.65544	2.03901	2.0862	3.11184	3.1794		1.25458	1.27966	1.08813	1.09602	1.1854	1.18694	1.16981	1.17501	1.24841	1.26954	1.68995	1.80318	1.8004	1.88658
1.12775	1.13831	1.11121	1.12459	1.11693	1.11601	1.3392	1.3757	1.61631	1.66938	2.07211	2.11433	3.15706	3.22274		1.25524	1.28008	1.08946	1.09722	1.18807	1.19018	1.17371	1.18002	1.25166	1.27765	1.70694	1.82728	1.82713	1.9144
1.12882	1.13946	1.11259	1.12611	1.11814	1.117	1.34239	1.38234	1.62925	1.68363	2.1057	2.1428	3.20267	3.26674		1.25595	1.28058	1.09092	1.09861	1.19091	1.19365	1.17796	1.18547	1.25584	1.28723	1.725	1.8519	1.85522	1.9429
1.12996	1.14071	1.11416	1.12793	1.11952	1.11827	1.3462	1.38983	1.6426	1.69816	2.13974	2.17162	3.24866	3.3114		1.25671	1.28115	1.09252	1.10019	1.19394	1.19736	1.18253	1.19132	1.26096	1.29803	1.74409	1.87699	1.88459	1.97202
1.13118	1.14206	1.11589	1.13002	1.12108	1.11979	1.35065	1.39812	1.65636	1.71296	2.17422	2.20078	3.295	3.35674		1.25752	1.28178	1.09424	1.10196	1.19714	1.20129	1.18744	1.19757	1.26698	1.30986	1.76418	1.9025	1.9152	2.00175
1.13246	1.14351	1.11781	1.13238	1.1228	1.12156	1.3557	1.40713	1.67052	1.72803	2.20911	2.2303	3.34169	3.40277		1.25839	1.28248	1.0961	1.10392	1.20052	1.20543	1.19268	1.2042	1.27391	1.32261	1.78523	1.92837	1.94698	2.03205
1.13381	1.14505	1.1199	1.135	1.1247	1.12358	1.36137	1.41678	1.68506	1.74334	2.24441	2.26018	3.38871	3.44949		1.2593	1.28325	1.09808	1.10605	1.20407	1.20978	1.19823	1.21118	1.28173	1.33615	1.80721	1.95458	1.97988	2.0629
1.13524	1.14669	1.12216	1.13787	1.12676	1.12584	1.36764	1.42703	1.69998	1.75889	2.28008	2.29042	3.43604	3.49692		1.26025	1.28409	1.10019	1.10835	1.2078	1.21433	1.20411	1.2185	1.29042	1.3504	1.83009	1.9811	2.01384	2.09429
1.13673	1.14842	1.1246	1.14097	1.12899	1.12834	1.37451	1.43781	1.71527	1.77468	2.31612	2.32103	3.48368	3.54507		1.26126	1.28499	1.10243	1.11083	1.21169	1.21907	1.2103	1.22614	1.29996	1.36529	1.85383	2.00788	2.04881	2.12619
1.1383	1.15024	1.12721	1.1443	1.13139	1.13106	1.38196	1.44907	1.73091	1.79069	2.3525	2.35201	3.53161	3.59394		1.26232	1.28596	1.10479	1.11346	1.21576	1.22401	1.2168	1.23409	1.31033	1.38075	1.8784	2.0349	2.08474	2.1586
1.13993	1.15215	1.12999	1.14784	1.13396	1.134	1.38998	1.46078	1.7469	1.80691	2.38921	2.38336	3.57982	3.64355		1.26343	1.28699	1.10728	1.11626	1.21999	1.22913	1.2236	1.24233	1.32152	1.39673	1.90378	2.06215	2.12158	2.19151
1.14164	1.15415	1.13294	1.15159	1.13669	1.13715	1.39857	1.4729	1.76323	1.82334	2.42623	2.4151	3.6283	3.69392		1.26458	1.28808	1.1099	1.11921	1.22439	1.23442	1.2307	1.25086	1.33351	1.41318	1.92992	2.0896	2.15928	2.22491
1.14341	1.15623	1.13606	1.15555	1.13958	1.14051	1.40772	1.48539	1.77989	1.83998	2.46355	2.44722	3.67704	3.74504		1.26578	1.28923	1.11264	1.12232	1.22896	1.23989	1.2381	1.25965	1.34627	1.43005	1.95679	2.11724	2.1978	2.2588
1.14526	1.15839	1.13934	1.15969	1.14264	1.14408	1.41741	1.49822	1.79687	1.85681	2.50116	2.47974	3.72602	3.79695		1.26704	1.29045	1.1155	1.12557	1.23368	1.24552	1.24578	1.2687	1.35978	1.44731	1.98438	2.14505	2.23709	2.29317
1.14717	1.16064	1.14279	1.16401	1.14586	1.14784	1.42764	1.51137	1.81416	1.87383	2.53905	2.51265	3.77525	3.84964		1.26834	1.29173	1.11849	1.12897	1.23857	1.25131	1.25375	1.27799	1.37402	1.46493	2.01264	2.17303	2.27712	2.32802
1.14915	1.16296	1.14641	1.16852	1.14924	1.15179	1.43838	1.52481	1.83175	1.89104	2.57719	2.54598	3.8247	3.90313		1.26968	1.29307	1.12159	1.13251	1.24362	1.25726	1.26199	1.28751	1.38896	1.48287	2.04155	2.20115	2.31785	2.36336
1.1512	1.16537	1.15019	1.17319	1.15277	1.15593	1.44964	1.53852	1.84964	1.90843	2.61559	2.57971	3.87437	3.95744		1.27108	1.29446	1.12482	1.13618	1.24882	1.26336	1.27051	1.29726	1.4046	1.5011	2.07108	2.22941	2.35924	2.39918
1.15331	1.16785	1.15412	1.17803	1.15647	1.16025	1.4614	1.55248	1.86781	1.926	2.65423	2.61387	3.92425	4.01257		1.27252	1.29592	1.12816	1.13999	1.25418	1.26961	1.27929	1.30721	1.42089	1.51962	2.10121	2.2578	2.40126	2.43548
1.1555	1.1704	1.15822	1.18303	1.16032	1.16474	1.47364	1.56668	1.88625	1.94375	2.69309	2.64845	3.97434	4.06855		1.27402	1.29743	1.13163	1.14393	1.25969	1.27599	1.28834	1.31737	1.43782	1.53838	2.13191	2.28632	2.44388	2.47227
1.15775	1.17303	1.16248	1.18817	1.16432	1.16941	1.48636	1.5811	1.90497	1.96166	2.73218	2.68346	4.02462	4.12538		1.27556	1.299	1.13521	1.14799	1.26535	1.28252	1.29764	1.32773	1.45537	1.55739	2.16316	2.31496	2.48706	2.50955
1.16006	1.17574	1.16689	1.19347	1.16848	1.17424	1.49954	1.59572	1.92394	1.97975	2.77147	2.71892	4.07509	4.18308		1.27714	1.30063	1.1389	1.15218	1.27116	1.28918	1.30719	1.33826	1.47352	1.57662	2.19493	2.34371	2.53077	2.54733
1.16244	1.17851	1.17145	1.1989	1.17279	1.17923	1.51317	1.61053	1.94317	1.99799	2.81097	2.75482	4.12574	4.24167		1.27878	1.30231	1.14271	1.15648	1.27712	1.29596	1.31699	1.34898	1.49224	1.59605	2.2272	2.37258	2.575	2.5856
1.16489	1.18135	1.17617	1.20448	1.17725	1.18438	1.52724	1.62552	1.96265	2.01641	2.85066	2.79117	4.17657	4.30116		1.28046	1.30405	1.14664	1.16091	1.28322	1.30288	1.32702	1.35986	1.51151	1.61568	2.25995	2.40156	2.6197	2.62439
1.1674	1.18427	1.18104	1.21018	1.18185	1.18968	1.54174	1.64068	1.98236	2.03498	2.89053	2.82799	4.22757	4.36156		1.28218	1.30584	1.15067	1.16544	1.28947	1.30991	1.3373	1.37091	1.53131	1.63549	2.29316	2.43064	2.66487	2.66369
1.16998	1.18725	1.18605	1.21601	1.1866	1.19513	1.55665	1.65601	2.0023	2.05371	2.93058	2.86528	4.27873	4.42289		1.28396	1.30769	1.15482	1.17009	1.29585	1.31706	1.3478	1.38211	1.55162	1.65547	2.32681	2.45982	2.71047	2.7035
1.17262	1.19029	1.19122	1.22197	1.1915	1.20073	1.57197	1.67149	2.02247	2.0726	2.97081	2.90304	4.33005	4.48517		1.28578	1.30959	1.15908	1.17485	1.30238	1.32433	1.35852	1.39346	1.57243	1.67562	2.36088	2.48911	2.75648	2.74385
1.17533	1.19341	1.19652	1.22804	1.19654	1.20646	1.58767	1.68711	2.04286	2.09165	3.01119	2.9413	4.38152	4.54841		1.28765	1.31154	1.16345	1.17971	1.30904	1.3317	1.36946	1.40496	1.5937	1.69593	2.39535	2.5185	2.80289	2.78473
1.1781	1.19658	1.20197	1.23423	1.20172	1.21233	1.60376	1.70288	2.06346	2.11085	3.05173	2.98004	4.43314	4.61263		1.28956	1.31355	1.16792	1.18467	1.31583	1.33918	1.38062	1.41659	1.61543	1.71639	2.4302	2.54799	2.84967	2.82615
1.18093	1.19982	1.20757	1.24053	1.20703	1.21833	1.62021	1.71877	2.08426	2.13021	3.09243	3.01929	4.48489	4.67784		1.29152	1.3156	1.1725	1.18974	1.32276	1.34677	1.39198	1.42835	1.6376	1.737	2.46543	2.57759	2.89681	2.86812
1.18383	1.20312	1.2133	1.24694	1.21249	1.22446	1.63703	1.7348	2.10526	2.14972	3.13327	3.05905	4.53679	4.74407		1.29352	1.31771	1.17719	1.1949	1.32982	1.35446	1.40355	1.44024	1.66018	1.75775	2.50101	2.60728	2.94429	2.91065
1.18678	1.20648	1.21916	1.25345	1.21808	1.23071	1.65418	1.75096	2.12646	2.16938	3.17424	3.09932	4.58881	4.81133		1.29557	1.31986	1.18198	1.20015	1.33701	1.36225	1.41531	1.45225	1.68316	1.77863	2.53693	2.63708	2.99209	2.95375
1.1898	1.2099	1.22517	1.26006	1.2238	1.23709	1.67168	1.76723	2.14784	2.18919	3.21536	3.14013	4.64097	4.87963		1.29767	1.32207	1.18687	1.2055	1.34432	1.37014	1.42727	1.46438	1.70653	1.79965	2.57317	2.66699	3.0402	2.99743
1.19288	1.21338	1.2313	1.26678	1.22965	1.24358	1.6895	1.78362	2.16941	2.20916	3.2566	3.18147	4.69324	4.94901		1.29981	1.32432	1.19187	1.21094	1.35176	1.37811	1.43941	1.47663	1.73026	1.8208	2.60972	2.69699	3.0886	3.0417
1.19602	1.21691	1.23757	1.27358	1.23564	1.25019	1.70763	1.80013	2.19115	2.22927	3.29796	3.22336	4.74564	5.01946		1.30199	1.32662	1.19696	1.21647	1.35932	1.38618	1.45174	1.48898	1.75436	1.84207	2.64657	2.72711	3.13728	3.08657
1.19922	1.2205	1.24397	1.28049	1.24175	1.25691	1.72607	1.81674	2.21306	2.24954	3.33944	3.2658	4.79815	5.09102		1.30422	1.32897	1.20216	1.22208	1.36699	1.39434	1.46425	1.50143	1.77879	1.86347	2.68371	2.75733	3.18623	3.13205
1.20248	1.22415	1.25049	1.28748	1.24799	1.26373	1.7448	1.83347	2.23514	2.26996	3.38104	3.30881	4.85077	5.1637		1.30649	1.33137	1.20745	1.22777	1.37479	1.40258	1.47694	1.51399	1.80354	1.88499	2.72112	2.78766	3.23543	3.17814
1.2058	1.22785	1.25714	1.29455	1.25435	1.27067	1.76383	1.8503	2.25738	2.29053	3.42275	3.35239	4.9035	5.23752		1.30881	1.33381	1.21283	1.23355	1.3827	1.4109	1.48979	1.52665	1.82861	1.90664	2.75879	2.81811	3.28488	3.22487
1.20918	1.23161	1.26391	1.30172	1.26083	1.2777	1.78312	1.86724	2.27978	2.31125	3.46457	3.39655	4.95633	5.3125		1.31117	1.3363	1.21832	1.23941	1.39073	1.41931	1.50281	1.5394	1.85398	1.92841	2.79671	2.84866	3.33456	3.27223
1.21262	1.23542	1.2708	1.30896	1.26743	1.28484	1.80269	1.88428	2.30233	2.33212	3.50649	3.4413	5.00927	5.38866		1.31358	1.33884	1.22389	1.24534	1.39887	1.4278	1.51599	1.55225	1.87964	1.9503	2.83488	2.87933	3.38446	3.32026
1.21611	1.23928	1.27781	1.31629	1.27416	1.29207	1.82252	1.90143	2.32503	2.35315	3.54851	3.48666	5.0623	5.46603		1.31602	1.34142	1.22956	1.25136	1.40712	1.43636	1.52932	1.56518	1.90557	1.9723	2.87328	2.91012	3.43457	3.36894
1.21966	1.24319	1.28494	1.32369	1.28099	1.29939	1.84259	1.91867	2.34787	2.37432	3.59063	3.53263	5.11543	5.54461		1.31852	1.34404	1.23532	1.25744	1.41548	1.445	1.54281	1.5782	1.93177	1.99443	2.9119	2.94103	3.48489	3.4183
1.22327	1.24715	1.29219	1.33118	1.28795	1.30681	1.86291	1.93602	2.37085	2.39566	3.63283	3.57922	5.16865	5.62444		1.32105	1.3467	1.24117	1.2636	1.42394	1.45371	1.55645	1.59131	1.95822	2.01668	2.95074	2.97207	3.5354	3.46835
1.22694	1.25116	1.29955	1.33873	1.29501	1.31432	1.88347	1.95347	2.39396	2.41714	3.67513	3.62645	5.22196	5.70553		1.32363	1.34941	1.24711	1.26983	1.43251	1.4625	1.57024	1.60449	1.98492	2.03905	2.98979	3.00323	3.5861	3.5191
1.23066	1.25521	1.30702	1.34636	1.30219	1.32191	1.90425	1.97102	2.41721	2.43878	3.71752	3.67432	5.27536	5.78791		1.32625	1.35217	1.25314	1.27612	1.44118	1.47135	1.58416	1.61776	2.01185	2.06154	3.02903	3.03451	3.63698	3.57057
1.23444	1.25932	1.3146	1.35406	1.30947	1.32959	1.92525	1.98867	2.44058	2.46058	3.75998	3.72284	5.32884	5.8716		1.32891	1.35496	1.25925	1.28249	1.44996	1.48027	1.59823	1.6311	2.03901	2.08415	3.06846	3.06593	3.68803	3.62276
1.23827	1.26347	1.32228	1.36183	1.31687	1.33736	1.94647	2.00642	2.46408	2.48253	3.80253	3.77202	5.3824	5.95662		1.33161	1.3578	1.26545	1.28892	1.45883	1.48926	1.61242	1.64452	2.06638	2.10688	3.10808	3.09748	3.73924	3.67569
1.24215	1.26767	1.33008	1.36966	1.32437	1.3452	1.96789	2.02426	2.4877	2.50464	3.84516	3.82189	5.43604	6.043		1.33435	1.36067	1.27173	1.29542	1.4678	1.49832	1.62675	1.65802	2.09396	2.12974	3.14787	3.12916	3.79061	3.72938
1.24609	1.27191	1.33798	1.37757	1.33197	1.35312	1.98951	2.04221	2.51144	2.52691	3.88786	3.87244	5.48976	6.13075		1.33714	1.36359	1.27809	1.30198	1.47686	1.50744	1.64121	1.67159	2.12174	2.15272	3.18783	3.16099	3.84213	3.78383
1.25008	1.2762	1.34598	1.38553	1.33967	1.36112	2.01132	2.06026	2.53529	2.54933	3.93063	3.92368	5.54355	6.21991		1.33997	1.36655	1.28453	1.3086	1.48602	1.51662	1.65579	1.68522	2.14972	2.17582	3.22795	3.19295	3.8938	3.83906
1.25413	1.28053	1.35408	1.39356	1.34748	1.3692	2.03332	2.07841	2.55925	2.57192	3.97348	3.97564	5.59741	6.31049		1.34284	1.36955	1.29106	1.31528	1.49527	1.52586	1.67049	1.69893	2.17788	2.19906	3.26824	3.22506	3.94561	3.89509
1.25823	1.28491	1.36227	1.40165	1.35538	1.37735	2.0555	2.09666	2.58332	2.59467	4.01639	4.02832	5.65135	6.40253		1.34574	1.37258	1.29766	1.32202	1.50461	1.53517	1.6853	1.71271	2.20621	2.22242	3.30867	3.25732	3.99755	3.95192
1.26237	1.28933	1.37057	1.40981	1.36338	1.38556	2.07786	2.11501	2.60749	2.61758	4.05937	4.08172	5.70535	6.49604		1.34869	1.37566	1.30434	1.32882	1.51403	1.54453	1.70024	1.72655	2.23472	2.24591	3.34925	3.28973	4.04962	4.00958
1.26657	1.29379	1.37896	1.41802	1.37147	1.39385	2.10038	2.13347	2.63176	2.64066	4.10241	4.13588	5.75942	6.59105		1.35168	1.37877	1.3111	1.33567	1.52355	1.55395	1.71528	1.74046	2.26339	2.26953	3.38997	3.32229	4.10181	4.06808
1.27083	1.29829	1.38744	1.42629	1.37966	1.40221	2.12307	2.15203	2.65614	2.66391	4.14552	4.19079	5.81355	6.68759		1.35471	1.38192	1.31793	1.34258	1.53315	1.56343	1.73043	1.75443	2.29222	2.29329	3.43083	3.35501	4.15412	4.12743
1.27513	1.30283	1.39602	1.43462	1.38794	1.41063	2.14592	2.17069	2.68061	2.68732	4.18868	4.24647	5.86775	6.78569		1.35778	1.38511	1.32484	1.34955	1.54283	1.57296	1.74569	1.76846	2.3212	2.31718	3.47182	3.38789	4.20655	4.18765
1.27948	1.30741	1.40468	1.443	1.39631	1.41912	2.16892	2.18945	2.70517	2.7109	4.23191	4.30293	5.922	6.88537		1.36089	1.38833	1.33182	1.35657	1.5526	1.58254	1.76105	1.78256	2.35033	2.34121	3.51294	3.42093	4.25909	4.24876
1.28388	1.31203	1.41344	1.45144	1.40477	1.42767	2.19208	2.20832	2.72982	2.73465	4.27519	4.36019	5.97632	6.98666		1.36403	1.39159	1.33887	1.36364	1.56245	1.59218	1.77651	1.79672	2.3796	2.36538	3.55417	3.45414	4.31174	4.31076
1.28833	1.31669	1.42228	1.45993	1.41331	1.43629	2.21537	2.2273	2.75457	2.75857	4.31852	4.41825	6.03069	7.08959		1.36722	1.39489	1.34599	1.37076	1.57237	1.60188	1.79207	1.81095	2.409	2.38969	3.59553	3.48751	4.36449	4.37368
1.29282	1.32138	1.4312	1.46848	1.42194	1.44496	2.23881	2.24639	2.7794	2.78266	4.36191	4.47714	6.08512	7.19419		1.37044	1.39822	1.35318	1.37793	1.58238	1.61162	1.80772	1.82523	2.43854	2.41414	3.637	3.52106	4.41733	4.43754
1.29737	1.32612	1.44021	1.47708	1.43066	1.4537	2.26238	2.26558	2.80431	2.80693	4.40535	4.53686	6.13961	7.30048		1.3737	1.40159	1.36044	1.38516	1.59246	1.62142	1.82347	1.83957	2.4682	2.43873	3.67858	3.55478	4.47028	4.50234
1.30196	1.33089	1.4493	1.48573	1.43945	1.46249	2.28608	2.28488	2.8293	2.83137	4.44884	4.59742	6.19414	7.4085		1.377	1.40499	1.36777	1.39243	1.60261	1.63127	1.8393	1.85397	2.49799	2.46347	3.72026	3.58868	4.52331	4.56811
1.3066	1.3357	1.45848	1.49444	1.44833	1.47134	2.30991	2.3043	2.85438	2.856	4.49238	4.65885	6.24873	7.51827		1.38034	1.40843	1.37516	1.39975	1.61284	1.64116	1.85523	1.86843	2.52789	2.48837	3.76205	3.62276	4.57644	4.63487
1.31128	1.34054	1.46773	1.50319	1.45729	1.48025	2.33386	2.32382	2.87953	2.8808	4.53597	4.72115	6.30337	7.62983		1.38371	1.4119	1.38262	1.40711	1.62314	1.65111	1.87124	1.88295	2.55791	2.51341	3.80394	3.65703	4.62965	4.70263
1.31601	1.34542	1.47705	1.51199	1.46632	1.48921	2.35793	2.34346	2.90476	2.90578	4.5796	4.78434	6.35806	7.74321		1.38713	1.4154	1.39014	1.41452	1.63351	1.6611	1.88733	1.89753	2.58803	2.53861	3.84592	3.69148	4.68294	4.7714
1.32079	1.35034	1.48646	1.52084	1.47543	1.49823	2.38212	2.36322	2.93006	2.93095	4.62328	4.84844	6.4128	7.85844		1.39057	1.41894	1.39773	1.42198	1.64395	1.67114	1.90351	1.91216	2.61826	2.56396	3.888	3.72613	4.73632	4.84122
1.32561	1.35529	1.49594	1.52974	1.48462	1.5073	2.40642	2.38309	2.95543	2.95631	4.667	4.91345	6.46758	7.97555		1.39406	1.42251	1.40537	1.42948	1.65445	1.68123	1.91976	1.92686	2.6486	2.58947	3.93017	3.76097	4.78977	4.91209
1.33047	1.36027	1.50549	1.53869	1.49387	1.51642	2.43083	2.40307	2.98087	2.98184	4.71076	4.97939	6.52241	8.09457		1.39758	1.42611	1.41308	1.43703	1.66503	1.69137	1.93609	1.9416	2.67903	2.61514	3.97242	3.79601	4.8433	4.98404
1.33538	1.36529	1.51511	1.54768	1.50321	1.52559	2.45535	2.42318	3.00638	3.00757	4.75456	5.04629	6.57728	8.21555		1.40114	1.42974	1.42085	1.44462	1.67567	1.70155	1.9525	1.95641	2.70956	2.64098	4.01476	3.83124	4.89689	5.05708
1.34033	1.37034	1.5248	1.55673	1.51261	1.53482	2.47996	2.4434	3.03196	3.03349	4.79841	5.11415	6.6322	8.33851		1.40473	1.43341	1.42868	1.45225	1.68637	1.71177	1.96898	1.97127	2.74018	2.66698	4.05718	3.86668	4.95056	5.13124
1.34533	1.37542	1.53457	1.56581	1.52208	1.54409	2.50468	2.46374	3.0576	3.0596	4.84229	5.18299	6.68716	8.46348		1.40836	1.4371	1.43657	1.45992	1.69714	1.72204	1.98554	1.98619	2.77089	2.69315	4.09968	3.90233	5.0043	5.20653
1.35037	1.38053	1.5444	1.57495	1.53162	1.55341	2.5295	2.48421	3.08331	3.08591	4.88621	5.25282	6.74216	8.59051		1.41202	1.44083	1.44451	1.46764	1.70796	1.73236	2.00216	2.00116	2.80168	2.71949	4.14226	3.93819	5.0581	5.28298
1.35544	1.38568	1.55429	1.58413	1.54123	1.56278	2.5544	2.5048	3.10907	3.11241	4.93016	5.32366	6.7972	8.71963		1.41572	1.44459	1.45251	1.47539	1.71885	1.74272	2.01885	2.0162	2.83256	2.746	4.18491	3.97426	5.11197	5.3606
1.36056	1.39086	1.56426	1.59335	1.5509	1.5722	2.5794	2.52552	3.1349	3.13911	4.97416	5.39553	6.85228	8.85088		1.41945	1.44838	1.46057	1.48319	1.7298	1.75312	2.03561	2.03128	2.86352	2.77268	4.22764	4.01055	5.1659	5.43941
1.36573	1.39607	1.57428	1.60262	1.56064	1.58166	2.60449	2.54636	3.16078	3.16601	5.01818	5.46845	6.9074	8.98429		1.42322	1.4522	1.46867	1.49102	1.74081	1.76356	2.05243	2.04643	2.89456	2.79955	4.27043	4.04706	5.21989	5.51945
1.37093	1.40131	1.58437	1.61193	1.57044	1.59117	2.62966	2.56733	3.18672	3.19312	5.06224	5.54243	6.96255	9.1199		1.42702	1.45604	1.47684	1.49889	1.75187	1.77405	2.06931	2.06163	2.92568	2.82659	4.31329	4.0838	5.27393	5.60072
1.37617	1.40658	1.59452	1.62129	1.5803	1.60072	2.65492	2.58843	3.21272	3.22043	5.10634	5.61748	7.01774	9.25776		1.43086	1.45992	1.48505	1.50681	1.76299	1.78458	2.08626	2.07688	2.95686	2.85382	4.35622	4.12076	5.32804	5.68326
1.38145	1.41188	1.60473	1.63069	1.59023	1.61032	2.68026	2.60966	3.23877	3.24794	5.15046	5.69363	7.07297	9.39789		1.43473	1.46383	1.49332	1.51476	1.77416	1.79516	2.10327	2.0922	2.98812	2.88124	4.39921	4.15795	5.38219	5.76708
1.38677	1.41721	1.615	1.64013	1.60021	1.61996	2.70568	2.63102	3.26488	3.27567	5.19462	5.7709	7.12823	9.54035		1.43863	1.46776	1.50164	1.52275	1.78539	1.80577	2.12034	2.10756	3.01945	2.90884	4.44227	4.19537	5.4364	5.8522
1.39213	1.42257	1.62533	1.64962	1.61026	1.62964	2.73117	2.65252	3.29104	3.3036	5.23881	5.84929	7.18353	9.68516		1.44256	1.47172	1.51001	1.53077	1.79667	1.81643	2.13746	2.12299	3.05084	2.93663	4.48538	4.23303	5.49066	5.93866
1.39753	1.42796	1.63571	1.65915	1.62036	1.63937	2.75674	2.67416	3.31724	3.33175	5.28303	5.92884	7.23886	9.83239		1.44653	1.47571	1.51842	1.53883	1.80801	1.82712	2.15464	2.13847	3.0823	2.96462	4.52855	4.27093	5.54497	6.02646
1.40296	1.43337	1.64616	1.66872	1.63051	1.64914	2.78238	2.69593	3.3435	3.36011	5.32727	6.00955	7.29422	9.98205		1.45053	1.47973	1.52689	1.54693	1.81939	1.83786	2.17188	2.15401	3.11382	2.9928	4.57178	4.30908	5.59933	6.11565
1.40843	1.43882	1.65665	1.67834	1.64073	1.65895	2.8081	2.71784	3.3698	3.38869	5.37155	6.09145	7.34961	10.1342		1.45457	1.48378	1.5354	1.55507	1.83083	1.84864	2.18916	2.16961	3.1454	3.02119	4.61507	4.34747	5.65374	6.20624
1.41394	1.44429	1.6672	1.68799	1.65099	1.6688	2.83388	2.73989	3.39616	3.41749	5.41585	6.17456	7.40504	10.2889		1.45863	1.48785	1.54396	1.56324	1.84231	1.85946	2.2065	2.18526	3.17704	3.04977	4.65841	4.38611	5.70819	6.29825
1.41949	1.44979	1.6778	1.69769	1.66132	1.67869	2.85972	2.76208	3.42255	3.44652	5.46018	6.25889	7.46049	10.4462		1.46273	1.49195	1.55257	1.57144	1.85384	1.87032	2.2239	2.20097	3.20874	3.07856	4.7018	4.425	5.76269	6.39172
1.42507	1.45532	1.68846	1.70743	1.67169	1.68863	2.88564	2.78442	3.449	3.47576	5.50454	6.34447	7.51598	10.6061		1.46685	1.49608	1.56122	1.57968	1.86542	1.88122	2.24134	2.21674	3.24049	3.10755	4.74524	4.46416	5.81723	6.48667
1.43068	1.46087	1.69916	1.71721	1.68211	1.6986	2.91161	2.8069	3.47548	3.50524	5.54892	6.43131	7.57149	10.7686		1.47101	1.50023	1.56992	1.58796	1.87705	1.89217	2.25883	2.23257	3.2723	3.13676	4.78874	4.50357	5.87181	6.58312
1.43634	1.46646	1.70992	1.72704	1.69259	1.70861	2.93765	2.82953	3.50201	3.53494	5.59333	6.51944	7.62703	10.9339		1.4752	1.50441	1.57866	1.59627	1.88872	1.90315	2.27636	2.24846	3.30416	3.16618	4.83228	4.54325	5.92643	6.6811
1.44202	1.47207	1.72072	1.7369	1.70312	1.71867	2.96375	2.85231	3.52858	3.56488	5.63776	6.60888	7.6826	11.102		1.47942	1.50862	1.58744	1.60461	1.90044	1.91417	2.29395	2.2644	3.33607	3.19581	4.87587	4.58319	5.98109	6.78064
1.44774	1.4777	1.73157	1.74681	1.71369	1.72876	2.9899	2.87524	3.5552	3.59505	5.68222	6.69965	7.7382	11.2728		1.48367	1.51285	1.59627	1.61299	1.9122	1.92523	2.31158	2.2804	3.36803	3.22567	4.9195	4.62341	6.03579	6.88177
1.4535	1.48336	1.74247	1.75676	1.72431	1.73889	3.01612	2.89832	3.58185	3.62545	5.72669	6.79176	7.79382	11.4466		1.48795	1.5171	1.60514	1.6214	1.924	1.93633	2.32925	2.29647	3.40003	3.25574	4.96318	4.6639	6.09053	6.98451
1.45929	1.48905	1.75342	1.76675	1.73498	1.74905	3.04238	2.92155	3.60854	3.6561	5.7712	6.88525	7.84947	11.6232		1.49226	1.52138	1.61404	1.62984	1.93584	1.94747	2.34697	2.31259	3.43209	3.28604	5.0069	4.70466	6.1453	7.0889
1.46511	1.49476	1.76441	1.77678	1.7457	1.75926	3.06871	2.94494	3.63527	3.68698	5.81572	6.98013	7.90514	11.8028		1.4966	1.52569	1.62299	1.63832	1.94773	1.95865	2.36473	2.32877	3.46419	3.31657	5.05066	4.74571	6.20011	7.19496
1.47097	1.5005	1.77545	1.78685	1.75646	1.7695	3.09508	2.96849	3.66204	3.71811	5.86027	7.07643	7.96084	11.9855		1.50097	1.53002	1.63198	1.64683	1.95966	1.96987	2.38253	2.34502	3.49633	3.34733	5.09447	4.78705	6.25495	7.30272
1.47685	1.50626	1.78653	1.79696	1.76726	1.77978	3.12151	2.9922	3.68885	3.74949	5.90483	7.17417	8.01657	12.1712		1.50537	1.53437	1.64101	1.65537	1.97163	1.98113	2.40037	2.36132	3.52852	3.37832	5.13831	4.82867	6.30983	7.41222
1.48277	1.51205	1.79765	1.80712	1.77811	1.7901	3.14798	3.01606	3.71569	3.78111	5.94942	7.27337	8.07232	12.36		1.5098	1.53875	1.65008	1.66395	1.98364	1.99243	2.41825	2.37769	3.56075	3.40954	5.18219	4.87059	6.36474	7.52348
1.48872	1.51786	1.80881	1.81731	1.789	1.80046	3.17451	3.04009	3.74256	3.81299	5.99403	7.37406	8.12809	12.5521		1.51425	1.54315	1.65918	1.67256	1.99568	2.00377	2.43617	2.39412	3.59302	3.44101	5.22611	4.9128	6.41968	7.63654
1.4947	1.5237	1.82002	1.82755	1.79993	1.81085	3.20108	3.06429	3.76947	3.84512	6.03866	7.47625	8.18388	12.7474		1.51874	1.54758	1.66832	1.6812	2.00777	2.01514	2.45413	2.41061	3.62533	3.47272	5.27007	4.95531	6.47466	7.75142
1.50072	1.52956	1.83126	1.83783	1.81091	1.82128	3.2277	3.08865	3.79642	3.8775	6.0833	7.57999	8.2397	12.946		1.52325	1.55203	1.6775	1.68987	2.01989	2.02656	2.47212	2.42716	3.65767	3.50467	5.31407	4.99812	6.52966	7.86817
1.50676	1.53544	1.84255	1.84815	1.82192	1.83174	3.25436	3.11318	3.82339	3.91015	6.12797	7.68528	8.29554	13.1479		1.52779	1.5565	1.68671	1.69857	2.03205	2.03802	2.49015	2.44377	3.69006	3.53687	5.3581	5.04124	6.58469	7.9868
1.51283	1.54135	1.85388	1.85851	1.83298	1.84224	3.28107	3.13788	3.8504	3.94306	6.17266	7.79216	8.3514	13.3533		1.53236	1.56099	1.69596	1.70731	2.04424	2.04951	2.50822	2.46045	3.72248	3.56932	5.40216	5.08467	6.63976	8.10737
1.51894	1.54729	1.86524	1.86891	1.84407	1.85278	3.30782	3.16275	3.87744	3.97623	6.21736	7.90065	8.40728	13.5621		1.53695	1.56551	1.70524	1.71607	2.05647	2.06105	2.52632	2.4772	3.75493	3.60203	5.44626	5.12841	6.69485	8.2299
1.52507	1.55324	1.87664	1.87935	1.85521	1.86335	3.33461	3.18779	3.90451	4.00967	6.26208	8.01077	8.46318	13.7745		1.54157	1.57005	1.71456	1.72487	2.06873	2.07262	2.54445	2.494	3.78743	3.635	5.49039	5.17248	6.74996	8.35442
1.53123	1.55922	1.88808	1.88983	1.86638	1.87396	3.36144	3.21301	3.93162	4.04338	6.30682	8.12256	8.5191	13.9905		1.54622	1.57462	1.72391	1.7337	2.08103	2.08424	2.56262	2.51088	3.81995	3.66822	5.53455	5.21686	6.80511	8.48098
1.53742	1.56523	1.89955	1.90036	1.87758	1.88461	3.38832	3.23841	3.95875	4.07737	6.35158	8.23605	8.57505	14.2102		1.5509	1.5792	1.73329	1.74256	2.09336	2.09589	2.58082	2.52781	3.85251	3.70171	5.57875	5.26157	6.86028	8.6096
1.54364	1.57125	1.91106	1.91093	1.88883	1.89529	3.41523	3.26399	3.98591	4.11163	6.39635	8.35125	8.63101	14.4336		1.5556	1.58381	1.74271	1.75145	2.10573	2.10758	2.59905	2.54482	3.8851	3.73547	5.62297	5.30661	6.91548	8.74034
1.54989	1.5773	1.92261	1.92154	1.90011	1.906	3.44218	3.28975	4.0131	4.14617	6.44114	8.46819	8.68699	14.6608		1.56032	1.58844	1.75216	1.76037	2.11812	2.11932	2.61732	2.56189	3.91772	3.7695	5.66723	5.35198	6.9707	8.87321
1.55616	1.58338	1.93419	1.93219	1.91142	1.91675	3.46917	3.31569	4.04031	4.18099	6.48594	8.58692	8.74299	14.892		1.56508	1.59309	1.76164	1.76933	2.13055	2.13109	2.63561	2.57903	3.95037	3.8038	5.71151	5.39768	7.02594	9.00827
1.56246	1.58947	1.9458	1.94288	1.92277	1.92754	3.49619	3.34181	4.06756	4.21609	6.53076	8.70744	8.79901	15.127		1.56986	1.59776	1.77115	1.77831	2.14301	2.1429	2.65394	2.59623	3.98305	3.83838	5.75582	5.44373	7.08121	9.14555
1.56879	1.59559	1.95745	1.95362	1.93416	1.93836	3.52325	3.36813	4.09483	4.25148	6.5756	8.8298	8.85504	15.3661		1.57466	1.60245	1.78069	1.78732	2.1555	2.15476	2.67229	2.61351	4.01576	3.87324	5.80016	5.49012	7.1365	9.28509
1.57515	1.60173	1.96913	1.96439	1.94557	1.94922	3.55035	3.39463	4.12213	4.28717	6.62045	8.95402	8.9111	15.6092		1.57949	1.60717	1.79026	1.79637	2.16802	2.16665	2.69067	2.63085	4.0485	3.90838	5.84453	5.53686	7.19182	9.42694
1.58153	1.60789	1.98084	1.97521	1.95702	1.96011	3.57748	3.42132	4.14945	4.32314	6.66532	9.08014	8.96717	15.8566		1.58435	1.6119	1.79987	1.80545	2.18057	2.17858	2.70908	2.64826	4.08127	3.94381	5.88892	5.58396	7.24716	9.57113
1.58794	1.61407	1.99259	1.98607	1.9685	1.97104	3.60464	3.44821	4.1768	4.35941	6.7102	9.20818	9.02326	16.1081		1.58922	1.61666	1.8095	1.81455	2.19315	2.19056	2.72752	2.66574	4.11406	3.97953	5.93334	5.6314	7.30252	9.7177
1.59437	1.62028	2.00436	1.99698	1.98002	1.982	3.63183	3.47529	4.20417	4.39599	6.75509	9.33818	9.07936	16.364		1.59413	1.62144	1.81915	1.82369	2.20576	2.20257	2.74598	2.6833	4.14688	4.01554	5.97779	5.67921	7.3579	9.8667
1.60083	1.62651	2.01617	2.00792	1.99156	1.993	3.65906	3.50257	4.23157	4.43286	6.8	9.47016	9.13548	16.6243		1.59906	1.62623	1.82884	1.83286	2.21839	2.21463	2.76448	2.70092	4.17973	4.05185	6.02226	5.72738	7.4133	10.0182
1.60731	1.63276	2.028	2.01891	2.00313	2.00403	3.68632	3.53005	4.25899	4.47004	6.84492	9.60417	9.19162	16.889		1.60401	1.63105	1.83856	1.84206	2.23106	2.22672	2.78299	2.71861	4.2126	4.08846	6.06675	5.77593	7.46872	10.1722
1.61382	1.63903	2.03986	2.02995	2.01474	2.0151	3.7136	3.55773	4.28643	4.50753	6.88986	9.74023	9.24778	17.1583		1.60898	1.63589	1.8483	1.85129	2.24375	2.23886	2.80153	2.73638	4.2455	4.12537	6.11127	5.82484	7.52416	10.3287
1.62036	1.64532	2.05176	2.04102	2.02637	2.0262	3.74092	3.58561	4.3139	4.54533	6.93481	9.87838	9.30394	17.4323		1.61398	1.64075	1.85807	1.86055	2.25647	2.25103	2.8201	2.75422	4.27841	4.1626	6.15581	5.87413	7.57962	10.4879
1.62692	1.65164	2.06368	2.05214	2.03803	2.03734	3.76827	3.6137	4.34139	4.58344	6.97977	10.0186	9.36013	17.7109		1.61901	1.64562	1.86786	1.86984	2.26921	2.26325	2.83869	2.77213	4.31136	4.20013	6.20037	5.9238	7.6351	10.6497
1.6335	1.65798	2.07563	2.06331	2.04973	2.04851	3.79564	3.64199	4.3689	4.62187	7.02474	10.1611	9.41633	17.9944		1.62405	1.65052	1.87768	1.87916	2.28198	2.27551	2.85731	2.79012	4.34432	4.23798	6.24496	5.97385	7.6906	10.8142
1.6401	1.66433	2.0876	2.07451	2.06144	2.05972	3.82304	3.6705	4.39644	4.66063	7.06973	10.3057	9.47254	18.2828		1.62912	1.65544	1.88753	1.88851	2.29477	2.28782	2.87595	2.80818	4.37731	4.27615	6.28956	6.02429	7.74611	10.9815
1.64673	1.67071	2.09961	2.08576	2.07319	2.07096	3.85047	3.69921	4.42399	4.69971	7.11473	10.4525	9.52877	18.5761		1.63421	1.66037	1.8974	1.89789	2.30759	2.30016	2.89461	2.82632	4.41032	4.31464	6.33419	6.07513	7.80164	11.1515
1.65338	1.67711	2.11164	2.09706	2.08497	2.08224	3.87793	3.72814	4.45157	4.73912	7.15974	10.6016	9.58502	18.8745		1.63933	1.66533	1.9073	1.9073	2.32044	2.31254	2.9133	2.84454	4.44335	4.35345	6.37884	6.12636	7.8572	11.3245
1.66006	1.68353	2.12369	2.1084	2.09677	2.09356	3.90541	3.75729	4.47916	4.77885	7.20476	10.753	9.64127	19.1781		1.64446	1.6703	1.91722	1.91675	2.33331	2.32497	2.932	2.86283	4.4764	4.39259	6.42351	6.178	7.91276	11.5003
1.66675	1.68998	2.13577	2.11978	2.10859	2.10491	3.93292	3.78665	4.50678	4.81893	7.24979	10.9068	9.69754	19.487		1.64962	1.6753	1.92717	1.92622	2.3462	2.33744	2.95073	2.88119	4.50948	4.43207	6.4682	6.23004	7.96835	11.6791
1.67347	1.69644	2.14788	2.13121	2.12044	2.11629	3.96045	3.81623	4.53441	4.85934	7.29484	11.0629	9.75383	19.8012		1.6548	1.68031	1.93714	1.93573	2.35911	2.34995	2.96948	2.89964	4.54257	4.47189	6.51291	6.28249	8.02395	11.8609
1.68021	1.70292	2.16001	2.14268	2.13232	2.12771	3.98801	3.84604	4.56207	4.90009	7.33989	11.2214	9.81013	20.1209		1.66	1.68534	1.94713	1.94526	2.37205	2.36251	2.98825	2.91816	4.57568	4.51204	6.55764	6.33535	8.07957	12.0457
1.68698	1.70943	2.17217	2.1542	2.14422	2.13917	4.01559	3.87607	4.58974	4.94119	7.38496	11.3824	9.86644	20.4461		1.66523	1.69039	1.95715	1.95483	2.38501	2.37511	3.00704	2.93677	4.60881	4.55254	6.60239	6.38864	8.1352	12.2337
1.69376	1.71596	2.18435	2.16577	2.15615	2.15066	4.04319	3.90633	4.61743	4.98264	7.43004	11.5459	9.92276	20.777		1.67047	1.69546	1.96718	1.96442	2.398	2.38775	3.02585	2.95545	4.64196	4.59339	6.64715	6.44234	8.19085	12.4249
1.70057	1.7225	2.19655	2.17738	2.1681	2.16219	4.07082	3.93682	4.64515	5.02443	7.47512	11.712	9.9791	21.1136		1.67574	1.70054	1.97724	1.97405	2.411	2.40043	3.04469	2.97421	4.67513	4.63459	6.69194	6.49648	8.24651	12.6192
1.7074	1.72907	2.20878	2.18903	2.18008	2.17375	4.09847	3.96754	4.67287	5.06659	7.52022	11.8806	10.0354	21.4561		1.68102	1.70565	1.98733	1.98371	2.42403	2.41316	3.06354	2.99306	4.70832	4.67614	6.73674	6.55105	8.30219	12.8169
1.71424	1.73566	2.22102	2.20073	2.19207	2.18535	4.12614	3.99849	4.70062	5.1091	7.56533	12.0518	10.0918	21.8046		1.68633	1.71077	1.99743	1.9934	2.43708	2.42593	3.08241	3.01198	4.74152	4.71806	6.78156	6.60605	8.35788	13.0179
1.72111	1.74227	2.23329	2.21248	2.20409	2.19699	4.15384	4.02968	4.72839	5.15198	7.61045	12.2257	10.1482	22.1591		1.69166	1.71591	2.00756	2.00312	2.45015	2.43874	3.10129	3.03099	4.77474	4.76034	6.82639	6.6615	8.41358	13.2224
1.728	1.7489	2.24559	2.22428	2.21614	2.20866	4.18155	4.06111	4.75617	5.19522	7.65558	12.4023	10.2046	22.5199		1.69701	1.72107	2.0177	2.01287	2.46324	2.4516	3.1202	3.05009	4.80798	4.80299	6.87124	6.71739	8.4693	13.4303
1.73491	1.75555	2.2579	2.23612	2.2282	2.22037	4.20929	4.09278	4.78396	5.23883	7.70071	12.5817	10.261	22.887		1.70237	1.72625	2.02787	2.02266	2.47635	2.46451	3.13913	3.06926	4.84124	4.84601	6.91611	6.77373	8.52504	13.6418
1.74183	1.76222	2.27024	2.24801	2.24029	2.23211	4.23705	4.12469	4.81178	5.28282	7.74586	12.7638	10.3174	23.2605		1.70776	1.73144	2.03806	2.03247	2.48947	2.47745	3.15807	3.08852	4.87451	4.88941	6.961	6.83053	8.58078	13.8568
1.74878	1.76891	2.2826	2.25994	2.2524	2.24389	4.26482	4.15685	4.83961	5.32719	7.79102	12.9488	10.3738	23.6405		1.71317	1.73666	2.04826	2.04232	2.50262	2.49045	3.17703	3.10787	4.90779	4.93319	7.0059	6.88779	8.63654	14.0756
1.75575	1.77562	2.29497	2.27193	2.26453	2.25571	4.29262	4.18926	4.86745	5.37193	7.83618	13.1367	10.4302	24.0272		1.7186	1.74189	2.05849	2.0522	2.51579	2.50348	3.196	3.1273	4.94109	4.97735	7.05081	6.94551	8.69231	14.298
1.76273	1.78235	2.30737	2.28396	2.27668	2.26757	4.32043	4.22191	4.89532	5.41706	7.88136	13.3276	10.4867	24.4207		1.72405	1.74713	2.06874	2.06211	2.52898	2.51657	3.215	3.14682	4.97441	5.0219	7.09574	7.0037	8.7481	14.5243
1.76974	1.7891	2.31979	2.29604	2.28885	2.27946	4.34827	4.25482	4.92319	5.46258	7.92654	13.5214	10.5431	24.8211		1.72951	1.7524	2.079	2.07205	2.54218	2.5297	3.23401	3.16643	5.00774	5.06685	7.14069	7.06237	8.8039	14.7544
1.77676	1.79587	2.33222	2.30817	2.30104	2.29139	4.37612	4.28799	4.95109	5.5085	7.97173	13.7183	10.5996	25.2285		1.735	1.75768	2.08929	2.08202	2.55541	2.54287	3.25303	3.18612	5.04109	5.11219	7.18565	7.12152	8.85971	14.9885
1.7838	1.80267	2.34468	2.32035	2.31325	2.30335	4.40399	4.32141	4.97899	5.55481	8.01693	13.9182	10.656	25.6431		1.7405	1.76298	2.09959	2.09202	2.56865	2.55609	3.27208	3.20591	5.07445	5.15793	7.23062	7.18115	8.91553	15.2266
1.79086	1.80948	2.35716	2.33257	2.32548	2.31536	4.43188	4.3551	5.00692	5.60152	8.06214	14.1213	10.7125	26.065		1.74602	1.76829	2.10991	2.10206	2.58191	2.56936	3.29114	3.22578	5.10783	5.20408	7.27561	7.24127	8.97136	15.4688
1.79794	1.81631	2.36965	2.34485	2.33773	2.3274	4.45978	4.38904	5.03485	5.64864	8.10735	14.3276	10.769	26.4944		1.75156	1.77363	2.12025	2.11213	2.59519	2.58267	3.31021	3.24575	5.14122	5.25065	7.32062	7.30188	9.0272	15.7152
1.80503	1.82317	2.38216	2.35717	2.34999	2.33948	4.48771	4.42326	5.0628	5.69617	8.15258	14.5372	10.8255	26.9313		1.75712	1.77898	2.13061	2.12223	2.60848	2.59603	3.3293	3.2658	5.17462	5.29762	7.36563	7.363	9.08306	15.9658
1.81215	1.83004	2.39469	2.36955	2.36228	2.35159	4.51565	4.45774	5.09077	5.74411	8.19781	14.75	10.882	27.3759		1.7627	1.78435	2.14098	2.13236	2.62179	2.60944	3.3484	3.28595	5.20803	5.34502	7.41066	7.42462	9.13893	16.2207
1.81928	1.83693	2.40724	2.38197	2.37459	2.36375	4.5436	4.49249	5.11874	5.79246	8.24305	14.9662	10.9385	27.8284		1.76829	1.78973	2.15138	2.14253	2.63512	2.62289	3.36752	3.30619	5.24146	5.39284	7.4557	7.48675	9.1948	16.48
1.82642	1.84385	2.41981	2.39445	2.38691	2.37594	4.57157	4.52751	5.14673	5.84124	8.2883	15.1858	10.9951	28.2889		1.77391	1.79513	2.16178	2.15273	2.64847	2.6364	3.38665	3.32653	5.2749	5.44109	7.50076	7.54939	9.25069	16.7438
1.83359	1.85078	2.43239	2.40697	2.39925	2.38817	4.59956	4.56281	5.17474	5.89045	8.33355	15.4088	11.0516	28.7576		1.77954	1.80055	2.17221	2.16296	2.66183	2.64995	3.4058	3.34695	5.30836	5.48978	7.54582	7.61256	9.30659	17.0121
1.84077	1.85774	2.44499	2.41955	2.41161	2.40044	4.62757	4.59839	5.20276	5.94008	8.37881	15.6354	11.1082	29.2345		1.78519	1.80598	2.18265	2.17323	2.67521	2.66355	3.42496	3.36748	5.34182	5.5389	7.5909	7.67625	9.3625	17.2851
1.84797	1.86471	2.45761	2.43218	2.42398	2.41275	4.65559	4.63425	5.23079	5.99016	8.42408	15.8656	11.1647	29.7199		1.79085	1.81143	2.19311	2.18352	2.6886	2.67719	3.44413	3.3881	5.3753	5.58847	7.636	7.74047	9.41842	17.5628
1.85518	1.87171	2.47024	2.44486	2.43637	2.4251	4.68362	4.6704	5.25883	6.04067	8.46936	16.0994	11.2213	30.2139		1.79653	1.8169	2.20359	2.19385	2.70201	2.69089	3.46332	3.40881	5.40879	5.63848	7.6811	7.80522	9.47434	17.8454
1.86241	1.87872	2.48289	2.45759	2.44878	2.43748	4.71167	4.70683	5.28689	6.09162	8.51465	16.3369	11.2779	30.7167		1.80223	1.82238	2.21408	2.20422	2.71543	2.70463	3.48252	3.42962	5.44229	5.68894	7.72621	7.87052	9.53028	18.1328
1.86966	1.88576	2.49556	2.47038	2.46121	2.44991	4.73973	4.74355	5.31495	6.14302	8.55994	16.5782	11.3345	31.2285		1.80795	1.82788	2.22458	2.21461	2.72887	2.71843	3.50173	3.45054	5.47581	5.73987	7.77134	7.93637	9.58623	18.4253
1.87692	1.89281	2.50824	2.48322	2.47365	2.46237	4.76781	4.78057	5.34303	6.19487	8.60523	16.8233	11.391	31.7493		1.81368	1.8334	2.2351	2.22504	2.74232	2.73227	3.52096	3.47155	5.50933	5.79125	7.81648	8.00276	9.64219	18.7228
1.8842	1.89989	2.52094	2.49611	2.48611	2.47488	4.7959	4.81788	5.37112	6.24718	8.65054	17.0724	11.4476	32.2794		1.81943	1.83893	2.24564	2.23551	2.75579	2.74617	3.54019	3.49266	5.54286	5.84311	7.86163	8.06972	9.69815	19.0255
1.89149	1.90699	2.53365	2.50905	2.49858	2.48742	4.82401	4.85548	5.39923	6.29995	8.69585	17.3253	11.5043	32.819		1.8252	1.84448	2.25619	2.24601	2.76928	2.76011	3.55945	3.51387	5.57641	5.89543	7.90679	8.13724	9.75413	19.3335
1.8988	1.91411	2.54638	2.52205	2.51107	2.50001	4.85213	4.89339	5.42734	6.35319	8.74117	17.5823	11.5609	33.3682		1.83098	1.85004	2.26676	2.25654	2.78277	2.7741	3.57871	3.53518	5.60997	5.94824	7.95196	8.20533	9.81011	19.6469
1.90612	1.92124	2.55912	2.5351	2.52357	2.51263	4.88026	4.9316	5.45547	6.4069	8.78649	17.8434	11.6175	33.9272		1.83678	1.85562	2.27734	2.2671	2.79628	2.78815	3.59798	3.55659	5.64353	6.00152	7.99714	8.27399	9.8661	19.9657
1.91346	1.9284	2.57188	2.54821	2.53609	2.5253	4.90841	4.97012	5.4836	6.46108	8.83182	18.1086	11.6741	34.4962		1.84259	1.86122	2.28794	2.2777	2.80981	2.80225	3.61727	3.57811	5.67711	6.0553	8.04233	8.34324	9.92211	20.2901
1.92081	1.93558	2.58465	2.56137	2.54862	2.53801	4.93656	5.00895	5.51175	6.51575	8.87716	18.3781	11.7308	35.0753		1.84842	1.86683	2.29855	2.28834	2.82335	2.81639	3.63657	3.59973	5.7107	6.10957	8.08753	8.41307	9.97812	20.6202
1.92818	1.94278	2.59743	2.57458	2.56117	2.55075	4.96474	5.04809	5.53991	6.5709	8.9225	18.6519	11.7874	35.6649		1.85426	1.87246	2.30917	2.29901	2.8369	2.83059	3.65588	3.62145	5.74429	6.16433	8.13275	8.4835	10.0341	20.9561
1.93556	1.95	2.61023	2.58785	2.57373	2.56354	4.99292	5.08754	5.56808	6.62654	8.96785	18.93	11.8441	36.265		1.86012	1.8781	2.31981	2.30971	2.85046	2.84484	3.6752	3.64329	5.7779	6.2196	8.17797	8.55452	10.0902	21.2979
1.94295	1.95723	2.62304	2.60118	2.58631	2.57637	5.02111	5.12732	5.59626	6.68267	9.0132	19.2126	11.9007	36.8758		1.866	1.88376	2.33046	2.32045	2.86404	2.85915	3.69453	3.66522	5.81152	6.27538	8.2232	8.62615	10.1462	21.6456
1.95036	1.96449	2.63587	2.61456	2.5989	2.58924	5.04932	5.16741	5.62445	6.7393	9.05856	19.4997	11.9574	37.4976		1.87189	1.88944	2.34112	2.33123	2.87763	2.87351	3.71387	3.68727	5.84514	6.33167	8.26844	8.69839	10.2022	21.9995
1.95779	1.97177	2.64871	2.628	2.6115	2.60216	5.07754	5.20784	5.65265	6.79644	9.10393	19.7914	12.0141	38.1306		1.87779	1.89513	2.3518	2.34204	2.89124	2.88791	3.73323	3.70942	5.87878	6.38849	8.31369	8.77125	10.2583	22.3596
1.96522	1.97908	2.66156	2.64149	2.62412	2.61511	5.10577	5.24858	5.68086	6.85409	9.1493	20.0878	12.0708	38.775		1.88371	1.90083	2.36249	2.35288	2.90485	2.90238	3.75259	3.73168	5.91242	6.44583	8.35895	8.84473	10.3143	22.7261
1.97267	1.9864	2.67443	2.65504	2.63675	2.62811	5.13402	5.28966	5.70908	6.91225	9.19468	20.3889	12.1275	39.4309		1.88965	1.90656	2.37319	2.36376	2.91848	2.91689	3.77197	3.75405	5.94607	6.5037	8.40422	8.91883	10.3704	23.099
1.98014	1.99374	2.68731	2.66865	2.64939	2.64115	5.16227	5.33108	5.73731	6.97094	9.24006	20.6948	12.1842	40.0987		1.8956	1.91229	2.38391	2.37468	2.93212	2.93147	3.79135	3.77653	5.97973	6.5621	8.4495	8.99358	10.4265	23.4784
1.98761	2.0011	2.7002	2.68232	2.66205	2.65423	5.19053	5.37283	5.76555	7.03015	9.28545	21.0057	12.2409	40.7785		1.90156	1.91805	2.39464	2.38563	2.94577	2.94609	3.81075	3.79912	6.0134	6.62105	8.49478	9.06896	10.4826	23.8646
1.99511	2.00848	2.7131	2.69605	2.67472	2.66736	5.21881	5.41492	5.7938	7.08989	9.33085	21.3216	12.2976	41.4705		1.90754	1.92381	2.40538	2.39662	2.95944	2.96077	3.83015	3.82183	6.04708	6.68055	8.54008	9.145	10.5386	24.2576
2.00261	2.01589	2.72602	2.70983	2.6874	2.68052	5.2471	5.45735	5.82205	7.15016	9.37625	21.6425	12.3543	42.175		1.91353	1.9296	2.41613	2.40764	2.97311	2.9755	3.84956	3.84465	6.08077	6.74061	8.58538	9.22168	10.5947	24.6576
2.01013	2.02331	2.73895	2.72367	2.7001	2.69374	5.27539	5.50013	5.85032	7.21098	9.42165	21.9686	12.411	42.8923		1.91954	1.9354	2.4269	2.4187	2.9868	2.99029	3.86899	3.86758	6.11446	6.80122	8.63069	9.29903	10.6508	25.0646
2.01765	2.03076	2.75189	2.73757	2.7128	2.70699	5.3037	5.54326	5.8786	7.27234	9.46706	22.3	12.4678	43.6225		1.92556	1.94121	2.43767	2.4298	3.0005	3.00514	3.88842	3.89063	6.14817	6.8624	8.67601	9.37705	10.7069	25.4789
2.0252	2.03822	2.76484	2.75153	2.72552	2.72029	5.33202	5.58674	5.90688	7.33426	9.51247	22.6367	12.5245	44.366		1.9316	1.94704	2.44846	2.44093	3.01421	3.02004	3.90786	3.91379	6.18188	6.92415	8.72134	9.45574	10.7631	25.9005
2.03275	2.04571	2.77781	2.76556	2.73825	2.73363	5.36035	5.63058	5.93517	7.39674	9.55789	22.9788	12.5812	45.1229		1.93764	1.95289	2.45926	2.45211	3.02793	3.035	3.92732	3.93707	6.21559	6.98648	8.76668	9.53512	10.8192	26.3296
2.04032	2.05322	2.79078	2.77964	2.75099	2.74702	5.38868	5.67479	5.96348	7.45977	9.60332	23.3265	12.638	45.8935		1.9437	1.95875	2.47008	2.46331	3.04166	3.05001	3.94678	3.96046	6.24932	7.04939	8.81202	9.61518	10.8753	26.7663
2.04789	2.06075	2.80377	2.79378	2.76375	2.76046	5.41703	5.71935	5.99179	7.52338	9.64875	23.6797	12.6947	46.6781		1.94978	1.96463	2.4809	2.47456	3.0554	3.06509	3.96625	3.98398	6.28305	7.1129	8.85737	9.69593	10.9314	27.2108
2.05549	2.0683	2.81676	2.80798	2.77651	2.77393	5.44539	5.76428	6.02011	7.58756	9.69418	24.0387	12.7515	47.477		1.95587	1.97052	2.49173	2.48584	3.06916	3.08021	3.98572	4.00761	6.31679	7.177	8.90273	9.77739	10.9876	27.6632
2.06309	2.07587	2.82977	2.82225	2.78929	2.78746	5.47375	5.80958	6.04843	7.65232	9.73962	24.4035	12.8083	48.2903		1.96197	1.97642	2.50258	2.49716	3.08292	3.0954	4.00521	4.03137	6.35054	7.24171	8.9481	9.85955	11.0437	28.1237
2.0707	2.08346	2.84279	2.83657	2.80208	2.80102	5.50213	5.85526	6.07677	7.71767	9.78506	24.7742	12.8651	49.1185		1.96808	1.98234	2.51343	2.50852	3.09669	3.11065	4.02471	4.05525	6.3843	7.30702	8.99347	9.94243	11.0999	28.5924
2.07833	2.09107	2.85582	2.85096	2.81488	2.81464	5.53051	5.90131	6.10511	7.78361	9.83051	25.1509	12.9218	49.9617		1.97421	1.98828	2.5243	2.51992	3.11048	3.12595	4.04421	4.07924	6.41806	7.37295	9.03885	10.026	11.156	29.0694
2.08596	2.09871	2.86886	2.86541	2.82769	2.8283	5.55891	5.94774	6.13346	7.85015	9.87596	25.5337	12.9786	50.8203		1.98035	1.99423	2.53518	2.53136	3.12427	3.14131	4.06372	4.10337	6.45183	7.43951	9.08424	10.1104	11.2122	29.555
2.09361	2.10636	2.88191	2.87993	2.84051	2.842	5.58731	5.99456	6.16182	7.9173	9.92142	25.9228	13.0354	51.6945		1.9865	2.0002	2.54606	2.54283	3.13807	3.15673	4.08324	4.12761	6.48561	7.50669	9.12964	10.1954	11.2684	30.0492
2.10127	2.11404	2.89497	2.8945	2.85334	2.85575	5.61572	6.04177	6.19019	7.98505	9.96688	26.3181	13.0922	52.5847		1.99267	2.00618	2.55696	2.55434	3.15189	3.17221	4.10277	4.15198	6.51939	7.57451	9.17504	10.2813	11.3246	30.5523
2.10894	2.12174	2.90804	2.90914	2.86618	2.86955	5.64414	6.08936	6.21856	8.05342	10.0123	26.7199	13.149	53.4911		1.99884	2.01218	2.56787	2.5659	3.16571	3.18775	4.12231	4.17648	6.55318	7.64298	9.22045	10.3678	11.3807	31.0645
2.11663	2.12946	2.92113	2.92385	2.87903	2.8834	5.67257	6.13736	6.24695	8.12241	10.0578	27.1282	13.2058	54.4141		2.00503	2.01819	2.57879	2.57749	3.17954	3.20335	4.14185	4.2011	6.58697	7.71209	9.26587	10.4551	11.4369	31.5858
2.12432	2.1372	2.93422	2.93862	2.89189	2.89729	5.701	6.18575	6.27533	8.19203	10.1033	27.5431	13.2626	55.354		2.01123	2.02422	2.58972	2.58912	3.19339	3.21901	4.16141	4.22586	6.62078	7.78186	9.31129	10.5432	11.4931	32.1164
2.13202	2.14496	2.94732	2.95346	2.90476	2.91123	5.72945	6.23455	6.30373	8.26229	10.1488	27.9648	13.3195	56.311		2.01745	2.03026	2.60065	2.60079	3.20724	3.23474	4.18097	4.25074	6.65459	7.85229	9.35672	10.6321	11.5493	32.6566
2.13974	2.15275	2.96043	2.96836	2.91764	2.92522	5.7579	6.28375	6.33214	8.33319	10.1943	28.3934	13.3763	57.2856		2.02367	2.03632	2.6116	2.6125	3.2211	3.25052	4.20053	4.27575	6.6884	7.92339	9.40215	10.7218	11.6055	33.2065
2.14746	2.16055	2.97355	2.98332	2.93054	2.93926	5.78636	6.33336	6.36055	8.40473	10.2397	28.8289	13.4331	58.2781		2.02991	2.04239	2.62256	2.62425	3.23497	3.26636	4.22011	4.30089	6.72222	7.99517	9.4476	10.8122	11.6617	33.7664
2.1552	2.16838	2.98668	2.99835	2.94344	2.95334	5.81483	6.38339	6.38896	8.47694	10.2852	29.2716	13.4899	59.2888		2.03616	2.04848	2.63352	2.63604	3.24885	3.28227	4.23969	4.32616	6.75605	8.06764	9.49305	10.9034	11.7179	34.3362
2.16294	2.17623	2.99981	3.01345	2.95635	2.96748	5.8433	6.43383	6.41739	8.5498	10.3307	29.7215	13.5468	60.318		2.04242	2.05458	2.6445	2.64787	3.26273	3.29824	4.25928	4.35156	6.78988	8.1408	9.5385	10.9955	11.7742	34.9164
2.1707	2.1841	3.01296	3.02862	2.96927	2.98166	5.87179	6.4847	6.44582	8.62333	10.3762	30.1788	13.6036	61.3661		2.0487	2.0607	2.65548	2.65974	3.27663	3.31427	4.27887	4.3771	6.82372	8.21466	9.58396	11.0883	11.8304	35.507
2.17846	2.19199	3.02612	3.04385	2.98219	2.99589	5.90028	6.53599	6.47426	8.69753	10.4217	30.6435	13.6605	62.4335		2.05498	2.06683	2.66648	2.67165	3.29053	3.33037	4.29848	4.40278	6.85757	8.28922	9.62943	11.182	11.8866	36.1083
2.18624	2.19991	3.03928	3.05916	2.99513	3.01017	5.92878	6.58772	6.5027	8.77242	10.4672	31.1158	13.7173	63.5206		2.06127	2.07297	2.67748	2.6836	3.30445	3.34653	4.31809	4.42859	6.89142	8.3645	9.6749	11.2765	11.9428	36.7205
2.19402	2.20785	3.05246	3.07453	3.00808	3.0245	5.95728	6.63988	6.53116	8.84799	10.5127	31.5959	13.7742	64.6276		2.06758	2.07914	2.68849	2.6956	3.31837	3.36275	4.3377	4.45453	6.92527	8.4405	9.72038	11.3718	11.9991	37.3437
2.20182	2.2158	3.06564	3.08996	3.02103	3.03888	5.9858	6.69247	6.55961	8.92426	10.5583	32.0838	13.8311	65.7551		2.0739	2.08531	2.69951	2.70763	3.3323	3.37904	4.35733	4.48062	6.95913	8.51723	9.76586	11.468	12.0553	37.9782
2.20962	2.22379	3.07883	3.10547	3.034	3.05331	6.01432	6.74551	6.58808	9.00123	10.6038	32.5798	13.8879	66.9034		2.08023	2.0915	2.71054	2.71971	3.34623	3.39539	4.37696	4.50684	6.993	8.5947	9.81135	11.5651	12.1116	38.6243
2.21744	2.23179	3.09203	3.12105	3.04697	3.06779	6.04284	6.799	6.61655	9.07891	10.6493	33.0839	13.9448	68.0729		2.08657	2.09771	2.72158	2.73183	3.36018	3.41181	4.39659	4.5332	7.02687	8.67292	9.85685	11.663	12.1678	39.282
2.22526	2.23982	3.10523	3.1367	3.05995	3.08233	6.07138	6.85293	6.64503	9.15731	10.6948	33.5962	14.0017	69.264		2.09292	2.10393	2.73262	2.74399	3.37413	3.42829	4.41624	4.55971	7.06075	8.75188	9.90235	11.7617	12.2241	39.9516
2.23309	2.24786	3.11845	3.15241	3.07294	3.09691	6.09992	6.90733	6.67351	9.23643	10.7403	34.117	14.0586	70.4771		2.09928	2.11017	2.74368	2.75619	3.3881	3.44484	4.43589	4.58635	7.09463	8.83161	9.94786	11.8614	12.2804	40.6335
2.24094	2.25593	3.13167	3.1682	3.08594	3.11155	6.12847	6.96218	6.702	9.31628	10.7859	34.6463	14.1154	71.7126		2.10565	2.11642	2.75474	2.76844	3.40206	3.46146	4.45554	4.61314	7.12852	8.91211	9.99337	11.9619	12.3366	41.3277
2.24879	2.26403	3.1449	3.18406	3.09894	3.12623	6.15702	7.01749	6.73049	9.39687	10.8314	35.1844	14.1723	72.9711		2.11203	2.12269	2.76581	2.78073	3.41604	3.47814	4.4752	4.64007	7.16241	8.99339	10.0389	12.0634	12.3929	42.0345
2.25665	2.27214	3.15814	3.2	3.11196	3.14097	6.18558	7.07327	6.75899	9.4782	10.8769	35.7313	14.2292	74.2529		2.11843	2.12897	2.77689	2.79306	3.43003	3.49489	4.49487	4.66715	7.19631	9.07545	10.0844	12.1657	12.4492	42.7542
2.26452	2.28028	3.17139	3.216	3.12498	3.15576	6.21415	7.12953	6.7875	9.56029	10.9225	36.2872	14.2861	75.5584		2.12483	2.13526	2.78797	2.80544	3.44402	3.51171	4.51454	4.69438	7.23021	9.1583	10.1299	12.269	12.5054	43.4871
2.2724	2.28844	3.18465	3.23208	3.13801	3.17061	6.24272	7.18626	6.81601	9.64314	10.968	36.8523	14.343	76.8882		2.13124	2.14158	2.79907	2.81786	3.45802	3.52859	4.53422	4.72175	7.26412	9.24196	10.1755	12.3732	12.5617	44.2333
2.28028	2.29663	3.19791	3.24823	3.15105	3.1855	6.2713	7.24347	6.84453	9.72675	11.0136	37.4267	14.3999	78.2427		2.13767	2.1479	2.81017	2.83032	3.47202	3.54554	4.55391	4.74927	7.29804	9.32643	10.221	12.4783	12.618	44.9931
2.28818	2.30483	3.21118	3.26445	3.16409	3.20046	6.29989	7.30117	6.87306	9.81114	11.0591	38.0106	14.4568	79.6223		2.1441	2.15424	2.82128	2.84283	3.48604	3.56257	4.5736	4.77694	7.33195	9.41172	10.2666	12.5843	12.6743	45.7668
2.29608	2.31306	3.22446	3.28075	3.17715	3.21546	6.32848	7.35936	6.90159	9.89632	11.1047	38.6041	14.5138	81.0277		2.15054	2.1606	2.83239	2.85538	3.50006	3.57966	4.5933	4.80476	7.36587	9.49783	10.3121	12.6913	12.7306	46.5546
2.304	2.32132	3.23774	3.29712	3.19021	3.23052	6.35708	7.41804	6.93012	9.98229	11.1502	39.2075	14.5707	82.4592		2.157	2.16697	2.84352	2.86797	3.51409	3.59682	4.613	4.83273	7.3998	9.58479	10.3577	12.7993	12.7869	47.3568
2.31192	2.32959	3.25103	3.31357	3.20328	3.24563	6.38568	7.47722	6.95866	10.0691	11.1958	39.8208	14.6276	83.9174		2.16346	2.17335	2.85465	2.88062	3.52812	3.61405	4.63271	4.86085	7.43373	9.67259	10.4032	12.9083	12.8432	48.1738
2.31985	2.33789	3.26433	3.33009	3.21635	3.2608	6.41429	7.53691	6.98721	10.1566	11.2414	40.4443	14.6845	85.4028		2.16993	2.17975	2.86579	2.8933	3.54216	3.63135	4.65243	4.88913	7.46767	9.76125	10.4488	13.0182	12.8995	49.0057
2.32779	2.34621	3.27764	3.34669	3.22944	3.27602	6.44291	7.59711	7.01576	10.245	11.2869	41.0781	14.7415	86.9159		2.17641	2.18617	2.87694	2.90603	3.55621	3.64872	4.67214	4.91756	7.50161	9.85077	10.4943	13.1291	12.9558	49.8528
2.33573	2.35456	3.29095	3.36337	3.24252	3.29129	6.47153	7.65782	7.04431	10.3342	11.3325	41.7224	14.7984	88.4573		2.18291	2.1926	2.88809	2.91881	3.57027	3.66617	4.69187	4.94615	7.53555	9.94116	10.5399	13.241	13.0121	50.7155
2.34369	2.36293	3.30427	3.38012	3.25562	3.30663	6.50015	7.71905	7.07288	10.4243	11.3781	42.3774	14.8553	90.0275		2.18941	2.19905	2.89925	2.93163	3.58433	3.68368	4.7116	4.9749	7.5695	10.0324	10.5855	13.3539	13.0685	51.5941
2.35165	2.37132	3.3176	3.39695	3.26873	3.32201	6.52879	7.7808	7.10144	10.5152	11.4236	43.0433	14.9123	91.6271		2.19592	2.20551	2.91042	2.9445	3.5984	3.70127	4.73134	5.0038	7.60345	10.1246	10.6311	13.4679	13.1248	52.4887
2.35962	2.37974	3.33093	3.41385	3.28184	3.33746	6.55742	7.84308	7.13001	10.6069	11.4692	43.7202	14.9692	93.2566		2.20244	2.21198	2.92159	2.95741	3.61247	3.71893	4.75108	5.03287	7.63741	10.2177	10.6767	13.5828	13.1811	53.3999
2.3676	2.38818	3.34427	3.43084	3.29495	3.35296	6.58607	7.90589	7.15859	10.6995	11.5148	44.4084	15.0262	94.9167		2.20897	2.21847	2.93277	2.97037	3.62656	3.73666	4.77082	5.06209	7.67137	10.3117	10.7222	13.6988	13.2374	54.3278
2.37558	2.39664	3.35762	3.4479	3.30808	3.36852	6.61472	7.96924	7.18717	10.793	11.5604	45.108	15.0831	96.6078		2.21551	2.22498	2.94396	2.98338	3.64064	3.75447	4.79057	5.09148	7.70534	10.4066	10.7678	13.8159	13.2938	55.2728
2.38358	2.40513	3.37097	3.46505	3.32121	3.38413	6.64337	8.03314	7.21576	10.8873	11.606	45.8193	15.1401	98.3308		2.22205	2.2315	2.95516	2.99643	3.65474	3.77235	4.81033	5.12103	7.73931	10.5024	10.8134	13.934	13.3501	56.2352
2.39158	2.41364	3.38433	3.48227	3.33435	3.3998	6.67203	8.09758	7.24435	10.9826	11.6516	46.5424	15.1971	100.086		2.22861	2.23803	2.96636	3.00953	3.66884	3.79031	4.83009	5.15075	7.77328	10.5992	10.859	14.0532	13.4065	57.2154
2.39959	2.42218	3.39769	3.49958	3.34749	3.41553	6.70069	8.16258	7.27295	11.0787	11.6972	47.2775	15.254	101.874		2.23518	2.24458	2.97756	3.02268	3.68294	3.80834	4.84985	5.18063	7.80726	10.6969	10.9046	14.1735	13.4628	58.2137
2.4076	2.43074	3.41107	3.51696	3.36064	3.43132	6.72936	8.22813	7.30155	11.1757	11.7428	48.0249	15.311	103.696		2.24175	2.25115	2.98878	3.03588	3.69706	3.82644	4.86962	5.21067	7.84124	10.7956	10.9502	14.2948	13.5191	59.2304
2.41563	2.43932	3.42444	3.53443	3.3738	3.44717	6.75804	8.29425	7.33015	11.2736	11.7883	48.7848	15.368	105.552		2.24833	2.25773	3	3.04912	3.71117	3.84462	4.8894	5.24089	7.87522	10.8952	10.9959	14.4173	13.5755	60.2659
2.42366	2.44793	3.43783	3.55197	3.38696	3.46307	6.78671	8.36094	7.35876	11.3725	11.8339	49.5573	15.4249	107.444		2.25492	2.26432	3.01122	3.06241	3.7253	3.86288	4.90918	5.27127	7.90921	10.9959	11.0415	14.5409	13.6319	61.3206
2.4317	2.45656	3.45122	3.5696	3.40013	3.47904	6.8154	8.42821	7.38738	11.4723	11.8796	50.3428	15.4819	109.37		2.26152	2.27093	3.02246	3.07575	3.73943	3.88121	4.92896	5.30183	7.9432	11.0975	11.0871	14.6656	13.6882	62.3948
2.43974	2.46522	3.46462	3.58731	3.41331	3.49506	6.84409	8.49605	7.41599	11.573	11.9252	51.1414	15.5389	111.334		2.26813	2.27756	3.0337	3.08914	3.75356	3.89962	4.94875	5.33255	7.9772	11.2001	11.1327	14.7914	13.7446	63.4889
2.44779	2.4739	3.47802	3.60511	3.42649	3.51114	6.87278	8.56448	7.44462	11.6747	11.9708	51.9533	15.5959	113.334		2.27475	2.2842	3.04494	3.10258	3.76771	3.91811	4.96855	5.36345	8.0112	11.3038	11.1784	14.9184	13.8009	64.6033
2.45585	2.48261	3.49143	3.62299	3.43968	3.52729	6.90148	8.6335	7.47325	11.7773	12.0164	52.7788	15.6529	115.372		2.28137	2.29086	3.05619	3.11607	3.78185	3.93667	4.98834	5.39452	8.0452	11.4084	11.224	15.0465	13.8573	65.7384
2.46392	2.49134	3.50484	3.64095	3.45287	3.54349	6.93018	8.70312	7.50188	11.8809	12.062	53.6182	15.7099	117.449		2.28801	2.29753	3.06745	3.12961	3.79601	3.95532	5.00815	5.42577	8.07921	11.5141	11.2696	15.1758	13.9137	66.8945
2.47199	2.5001	3.51826	3.659	3.46607	3.55976	6.95889	8.77334	7.53051	11.9855	12.1076	54.4716	15.7669	119.564		2.29465	2.30421	3.07871	3.14319	3.81016	3.97404	5.02795	5.4572	8.11322	11.6209	11.3153	15.3063	13.97	68.0722
2.48007	2.50888	3.53168	3.67714	3.47927	3.57608	6.9876	8.84417	7.55915	12.0911	12.1532	55.3393	15.8238	121.72		2.3013	2.31091	3.08998	3.15683	3.82433	3.99284	5.04776	5.4888	8.14723	11.7287	11.3609	15.438	14.0264	69.2717
2.48816	2.51769	3.54511	3.69536	3.49248	3.59247	7.01632	8.91561	7.5878	12.1976	12.1988	56.2215	15.8808	123.917		2.30796	2.31763	3.10125	3.17052	3.8385	4.01173	5.06758	5.52058	8.18125	11.8376	11.4066	15.5709	14.0828	70.4936
2.49625	2.52652	3.55855	3.71366	3.5057	3.60892	7.04504	8.98767	7.61645	12.3052	12.2445	57.1186	15.9379	126.156		2.31462	2.32436	3.11253	3.18426	3.85267	4.03069	5.0874	5.55254	8.21527	11.9475	11.4522	15.705	14.1392	71.7382
2.50435	2.53538	3.57199	3.73206	3.51892	3.62543	7.07376	9.06036	7.6451	12.4138	12.2901	58.0307	15.9949	128.437		2.3213	2.33111	3.12382	3.19805	3.86685	4.04973	5.10722	5.58469	8.24929	12.0586	11.4979	15.8403	14.1956	73.006
2.51246	2.54426	3.58544	3.75054	3.53215	3.642	7.10249	9.13367	7.67376	12.5234	12.3357	58.9581	16.0519	130.761		2.32798	2.33787	3.13511	3.21189	3.88104	4.06886	5.12705	5.61701	8.28332	12.1707	11.5435	15.9769	14.252	74.2974
2.52057	2.55317	3.59889	3.7691	3.54538	3.65864	7.13122	9.20763	7.70242	12.6341	12.3813	59.9012	16.1089	133.13		2.33467	2.34465	3.14641	3.22578	3.89523	4.08806	5.14688	5.64952	8.31735	12.284	11.5892	16.1147	14.3083	75.613
2.52869	2.5621	3.61235	3.78776	3.55862	3.67534	7.15996	9.28222	7.73108	12.7458	12.427	60.8601	16.1659	135.543		2.34137	2.35144	3.15771	3.23972	3.90942	4.10735	5.16672	5.68222	8.35138	12.3984	11.6349	16.2538	14.3647	76.9531
2.53682	2.57106	3.62581	3.80651	3.57187	3.69211	7.1887	9.35747	7.75975	12.8586	12.4726	61.8351	16.2229	138.003		2.34807	2.35825	3.16902	3.25372	3.92362	4.12672	5.18656	5.7151	8.38542	12.5139	11.6805	16.3942	14.4211	78.3182
2.54495	2.58004	3.63928	3.82534	3.58511	3.70893	7.21745	9.43337	7.78842	12.9724	12.5182	62.8266	16.2799	140.509		2.35478	2.36508	3.18033	3.26776	3.93783	4.14618	5.2064	5.74818	8.41946	12.6306	11.7262	16.5358	14.4775	79.7089
2.55309	2.58906	3.65275	3.84427	3.59837	3.72583	7.2462	9.50993	7.8171	13.0874	12.5639	63.8348	16.337	143.063		2.3615	2.37192	3.19165	3.28186	3.95204	4.16571	5.22625	5.78144	8.4535	12.7484	11.7719	16.6788	14.5339	81.1256
2.56123	2.59809	3.66623	3.86329	3.61163	3.74278	7.27495	9.58716	7.84578	13.2034	12.6095	64.8599	16.394	145.666		2.36823	2.37877	3.20297	3.29602	3.96625	4.18534	5.2461	5.81489	8.48754	12.8675	11.8176	16.8231	14.5903	82.5689
2.56939	2.60715	3.67971	3.88239	3.62489	3.75981	7.30371	9.66507	7.87446	13.3205	12.6552	65.9024	16.451	148.319		2.37496	2.38564	3.2143	3.31022	3.98047	4.20504	5.26595	5.84854	8.52159	12.9877	11.8632	16.9687	14.6467	84.0392
2.57754	2.61624	3.6932	3.90159	3.63816	3.77689	7.33247	9.74365	7.90315	13.4388	12.7008	66.9625	16.5081	151.022		2.38171	2.39253	3.22563	3.32448	3.9947	4.22483	5.28581	5.88238	8.55564	13.1091	11.9089	17.1156	14.7032	85.537
2.58571	2.62536	3.70669	3.92089	3.65144	3.79405	7.36124	9.82292	7.93184	13.5582	12.7465	68.0404	16.5651	153.777		2.38846	2.39943	3.23697	3.33879	4.00893	4.24471	5.30568	5.91641	8.5897	13.2317	11.9546	17.264	14.7596	87.063
2.59387	2.6345	3.72019	3.94027	3.66472	3.81127	7.39001	9.90289	7.96054	13.6787	12.7921	69.1366	16.6221	156.585		2.39521	2.40634	3.24832	3.35316	4.02316	4.26468	5.32554	5.95064	8.62376	13.3556	12.0003	17.4136	14.816	88.6176
2.60205	2.64367	3.73369	3.95975	3.678	3.82855	7.41878	9.98355	7.98923	13.8003	12.8378	70.2513	16.6792	159.446		2.40198	2.41328	3.25967	3.36758	4.0374	4.28473	5.34541	5.98507	8.65782	13.4806	12.046	17.5647	14.8724	90.2014
2.61023	2.65286	3.7472	3.97932	3.69129	3.8459	7.44756	10.0649	8.01794	13.9232	12.8834	71.3849	16.7362	162.362		2.40875	2.42022	3.27102	3.38206	4.05164	4.30486	5.36529	6.0197	8.69188	13.607	12.0917	17.7171	14.9288	91.815
2.61842	2.66208	3.76071	3.99899	3.70458	3.86332	7.47634	10.147	8.04664	14.0472	12.9291	72.5377	16.7933	165.335		2.41553	2.42719	3.28238	3.39659	4.06589	4.32509	5.38516	6.05453	8.72594	13.7346	12.1374	17.871	14.9852	93.459
2.62661	2.67133	3.77422	4.01875	3.71788	3.88081	7.50512	10.2298	8.07535	14.1724	12.9747	73.71	16.8503	168.364		2.42231	2.43417	3.29374	3.41117	4.08014	4.3454	5.40504	6.08956	8.76001	13.8635	12.1831	18.0263	15.0417	95.1339
2.63481	2.68061	3.78775	4.03861	3.73119	3.89837	7.53391	10.3133	8.10406	14.2988	13.0204	74.9021	16.9074	171.451		2.4291	2.44116	3.30511	3.42581	4.0944	4.3658	5.42493	6.1248	8.79408	13.9937	12.2288	18.183	15.0981	96.8403
2.64301	2.68991	3.80127	4.05856	3.7445	3.91599	7.5627	10.3976	8.13278	14.4264	13.066	76.1145	16.9644	174.598		2.4359	2.44817	3.31648	3.44051	4.10866	4.38629	5.44481	6.16024	8.82816	14.1252	12.2745	18.3412	15.1545	98.579
2.65122	2.69924	3.8148	4.07862	3.75781	3.93369	7.5915	10.4826	8.1615	14.5552	13.1117	77.3475	17.0215	177.806		2.44271	2.4552	3.32786	3.45526	4.12292	4.40687	5.46471	6.19589	8.86224	14.258	12.3202	18.5008	15.211	100.35
2.65943	2.7086	3.82833	4.09876	3.77113	3.95145	7.6203	10.5683	8.19022	14.6853	13.1574	78.6013	17.0785	181.075		2.44952	2.46224	3.33924	3.47007	4.13719	4.42754	5.4846	6.23174	8.89631	14.3921	12.3659	18.662	15.2674	102.155
2.66765	2.71798	3.84187	4.11901	3.78445	3.96928	7.6491	10.6548	8.21895	14.8166	13.203	79.8765	17.1356	184.407		2.45634	2.4693	3.35063	3.48493	4.15147	4.44831	5.5045	6.26781	8.9304	14.5276	12.4117	18.8246	15.3238	103.994
2.67588	2.72739	3.85541	4.13936	3.79777	3.98718	7.6779	10.7421	8.24767	14.9492	13.2487	81.1734	17.1927	187.803		2.46316	2.47637	3.36202	3.49986	4.16575	4.46916	5.5244	6.30408	8.96448	14.6645	12.4574	18.9887	15.3803	105.868
2.68411	2.73683	3.86896	4.1598	3.8111	4.00516	7.70671	10.8301	8.27641	15.083	13.2944	82.4923	17.2497	191.265		2.47	2.48346	3.37341	3.51483	4.18003	4.4901	5.5443	6.34057	8.99857	14.8028	12.5031	19.1544	15.4367	107.777
2.69235	2.7463	3.88251	4.18035	3.82444	4.0232	7.73552	10.919	8.30514	15.2181	13.34	83.8336	17.3068	194.794		2.47683	2.49057	3.38481	3.52987	4.19432	4.51114	5.56421	6.37728	9.03266	14.9424	12.5488	19.3216	15.4932	109.722
2.70059	2.75579	3.89607	4.20099	3.83778	4.04131	7.76434	11.0085	8.33388	15.3546	13.3857	85.1978	17.3639	198.391		2.48368	2.49769	3.39622	3.54497	4.20861	4.53227	5.58412	6.41419	9.06675	15.0835	12.5946	19.4903	15.5496	111.704
2.70884	2.76531	3.90963	4.22174	3.85112	4.0595	7.79316	11.0989	8.36262	15.4923	13.4314	86.5852	17.4209	202.057		2.49053	2.50482	3.40763	3.56012	4.2229	4.55349	5.60403	6.45133	9.10084	15.2259	12.6403	19.6607	15.606	113.724
2.71709	2.77486	3.92319	4.24259	3.86447	4.07776	7.82198	11.1901	8.39137	15.6314	13.4771	87.9962	17.478	205.794		2.49739	2.51198	3.41904	3.57533	4.2372	4.57481	5.62395	6.48869	9.13494	15.3699	12.686	19.8326	15.6625	115.782
2.72534	2.78444	3.93676	4.26354	3.87782	4.09609	7.8508	11.2821	8.42011	15.7718	13.5227	89.4313	17.5351	209.604		2.50425	2.51915	3.43046	3.5906	4.2515	4.59622	5.64387	6.52626	9.16904	15.5152	12.7318	20.0061	15.7189	117.879
2.73361	2.79405	3.95033	4.2846	3.89118	4.11449	7.87963	11.3749	8.44886	15.9136	13.5684	90.8909	17.5922	213.488		2.51112	2.52633	3.44188	3.60593	4.26581	4.61773	5.66379	6.56406	9.20314	15.6621	12.7775	20.1813	15.7754	120.016
2.74187	2.80368	3.96391	4.30575	3.90454	4.13297	7.90846	11.4685	8.47762	16.0568	13.6141	92.3754	17.6493	217.446		2.518	2.53353	3.4533	3.62131	4.28012	4.63933	5.68372	6.60208	9.23725	15.8104	12.8232	20.358	15.8319	122.193
2.75015	2.81334	3.97749	4.32702	3.9179	4.15152	7.9373	11.563	8.50637	16.2013	13.6598	93.8853	17.7063	221.482		2.52488	2.54075	3.46473	3.63676	4.29443	4.66103	5.70365	6.64032	9.27135	15.9603	12.869	20.5365	15.8883	124.412
2.75842	2.82304	3.99107	4.34838	3.93127	4.17014	7.96613	11.6583	8.53513	16.3472	13.7055	95.421	17.7634	225.596		2.53177	2.54799	3.47616	3.65227	4.30875	4.68282	5.72358	6.6788	9.30546	16.1116	12.9147	20.7166	15.9448	126.673
2.76671	2.83276	4.00466	4.36986	3.94464	4.18884	7.99497	11.7544	8.5639	16.4946	13.7512	96.9829	17.8205	229.79		2.53867	2.55524	3.4876	3.66784	4.32307	4.70471	5.74351	6.7175	9.33957	16.2645	12.9605	20.8983	16.0012	128.977
2.77499	2.84251	4.01825	4.39143	3.95802	4.20761	8.02382	11.8514	8.59266	16.6433	13.7969	98.5715	17.8776	234.065		2.54557	2.5625	3.49904	3.68346	4.3374	4.7267	5.76345	6.75643	9.37369	16.419	13.0062	21.0818	16.0577	131.325
2.78328	2.85228	4.03184	4.41312	3.9714	4.22646	8.05266	11.9492	8.62143	16.7935	13.8425	100.187	17.9347	238.424		2.55247	2.56978	3.51049	3.69915	4.35173	4.74879	5.78339	6.79559	9.4078	16.575	13.052	21.267	16.1142	133.718
2.79158	2.86209	4.04544	4.43491	3.98478	4.24538	8.08151	12.0479	8.6502	16.9452	13.8882	101.831	17.9918	242.868		2.55939	2.57708	3.52194	3.7149	4.36606	4.77098	5.80334	6.83499	9.44192	16.7326	13.0977	21.454	16.1706	136.156
2.79988	2.87193	4.05904	4.45681	3.99817	4.26438	8.11036	12.1475	8.67897	17.0984	13.9339	103.502	18.0489	247.398		2.5663	2.5844	3.53339	3.73072	4.3804	4.79327	5.82328	6.87462	9.47604	16.8918	13.1435	21.6427	16.2271	138.641
2.80819	2.88179	4.07265	4.47882	4.01156	4.28346	8.13922	12.248	8.70775	17.253	13.9796	105.203	18.106	252.016		2.57323	2.59173	3.54485	3.74659	4.39474	4.81565	5.84323	6.91448	9.51016	17.0526	13.1893	21.8331	16.2836	141.173
2.8165	2.89169	4.08626	4.50094	4.02496	4.30261	8.16808	12.3494	8.73653	17.4091	14.0253	106.932	18.1631	256.725		2.58016	2.59908	3.55631	3.76253	4.40908	4.83814	5.86318	6.95459	9.54428	17.2151	13.235	22.0254	16.3401	143.753
2.82481	2.90161	4.09987	4.52317	4.03836	4.32184	8.19694	12.4516	8.76531	17.5668	14.071	108.691	18.2202	261.525		2.5871	2.60644	3.56778	3.77852	4.42343	4.86073	5.88314	6.99493	9.57841	17.3792	13.2808	22.2194	16.3965	146.383
2.83313	2.91157	4.11349	4.54551	4.05176	4.34115	8.2258	12.5548	8.7941	17.7259	14.1167	110.481	18.2773	266.42		2.59404	2.61382	3.57924	3.79458	4.43778	4.88342	5.90309	7.03552	9.61254	17.545	13.3266	22.4153	16.453	149.063
2.84146	2.92155	4.12711	4.56796	4.06516	4.36054	8.25466	12.6589	8.82288	17.8867	14.1624	112.301	18.3344	271.41		2.60098	2.62122	3.59072	3.81071	4.45214	4.90621	5.92305	7.07635	9.64667	17.7125	13.3723	22.6131	16.5095	151.795
2.84979	2.93157	4.14073	4.59053	4.07857	4.38	8.28353	12.7639	8.85167	18.049	14.2081	114.152	18.3915	276.497		2.60794	2.62863	3.60219	3.8269	4.46649	4.92911	5.94302	7.11743	9.6808	17.8817	13.4181	22.8126	16.566	154.578
2.85812	2.94161	4.15436	4.6132	4.09199	4.39955	8.3124	12.8699	8.88047	18.2128	14.2538	116.035	18.4486	281.685		2.6149	2.63607	3.61367	3.84315	4.48085	4.95211	5.96298	7.15875	9.71494	18.0526	13.4639	23.0141	16.6225	157.415
2.86646	2.95168	4.16799	4.63599	4.1054	4.41917	8.34128	12.9768	8.90926	18.3783	14.2995	117.951	18.5057	286.974		2.62186	2.64351	3.62515	3.85946	4.49522	4.97521	5.98295	7.20032	9.74907	18.2253	13.5096	23.2175	16.6789	160.307
2.8748	2.96179	4.18162	4.6589	4.11882	4.43887	8.37015	13.0847	8.93806	18.5454	14.3452	119.899	18.5629	292.366		2.62883	2.65098	3.63664	3.87584	4.50959	4.99842	6.00292	7.24214	9.78321	18.3998	13.5554	23.4228	16.7354	163.254
2.88315	2.97192	4.19526	4.68192	4.13225	4.45866	8.39903	13.1935	8.96686	18.7141	14.3909	121.881	18.62	297.865		2.6358	2.65846	3.64813	3.89229	4.52396	5.02173	6.02289	7.28421	9.81735	18.576	13.6012	23.63	16.7919	166.257
2.8915	2.98209	4.2089	4.70505	4.14567	4.47852	8.42792	13.3033	8.99566	18.8845	14.4367	123.898	18.6771	303.471		2.64278	2.66596	3.65963	3.9088	4.53833	5.04515	6.04287	7.32654	9.85149	18.754	13.647	23.8391	16.8484	169.318
2.89985	2.99228	4.22255	4.7283	4.1591	4.49846	8.4568	13.4141	9.02447	19.0565	14.4824	125.949	18.7342	309.188		2.64977	2.67347	3.67112	3.92538	4.55271	5.06868	6.06284	7.36913	9.88564	18.9339	13.6928	24.0503	16.9049	172.438
2.90821	3.00251	4.23619	4.75167	4.17254	4.51849	8.48569	13.5259	9.05327	19.2302	14.5281	128.035	18.7913	315.017		2.65676	2.681	3.68262	3.94202	4.56709	5.09231	6.08282	7.41197	9.91978	19.1156	13.7386	24.2634	16.9614	175.618
2.91658	3.01277	4.24984	4.77515	4.18598	4.5386	8.51458	13.6387	9.08208	19.4057	14.5738	130.157	18.8485	320.961		2.66376	2.68855	3.69413	3.95873	4.58147	5.11605	6.10281	7.45507	9.95393	19.2992	13.7844	24.4786	17.0179	178.859
2.92494	3.02306	4.2635	4.79875	4.19942	4.55879	8.54347	13.7525	9.1109	19.5828	14.6195	132.316	18.9056	327.022		2.67076	2.69612	3.70563	3.9755	4.59586	5.1399	6.12279	7.49843	9.98808	19.4847	13.8301	24.6958	17.0744	182.162
2.93332	3.03338	4.27715	4.82248	4.21286	4.57907	8.57236	13.8673	9.13971	19.7617	14.6652	134.512	18.9627	333.202		2.67776	2.7037	3.71714	3.99234	4.61025	5.16386	6.14278	7.54205	10.0222	19.672	13.8759	24.915	17.1309	185.529
2.94169	3.04373	4.29081	4.84632	4.22631	4.59943	8.60126	13.9831	9.16853	19.9423	14.711	136.747	19.0199	339.504		2.68477	2.7113	3.72866	4.00925	4.62464	5.18793	6.16277	7.58594	10.0564	19.8613	13.9217	25.1364	17.1874	188.961
2.95007	3.05411	4.30448	4.87028	4.23976	4.61987	8.63016	14.1	9.19735	20.1247	14.7567	139.02	19.077	345.931		2.69179	2.71891	3.74018	4.02623	4.63904	5.2121	6.18276	7.6301	10.0905	20.0525	13.9675	25.3598	17.2439	192.459
2.95846	3.06452	4.31814	4.89436	4.25321	4.64039	8.65906	14.2179	9.22617	20.3089	14.8024	141.332	19.1341	352.484		2.69881	2.72655	3.7517	4.04327	4.65344	5.23639	6.20275	7.67452	10.1247	20.2458	14.0133	25.5853	17.3004	196.025
2.96684	3.07497	4.33181	4.91857	4.26667	4.66101	8.68796	14.3369	9.25499	20.4949	14.8481	143.684	19.1913	359.167		2.70584	2.7342	3.76322	4.06038	4.66784	5.26079	6.22275	7.71922	10.1589	20.441	14.0591	25.813	17.3569	199.659
2.97523	3.08545	4.34548	4.9429	4.28013	4.6817	8.71687	14.457	9.28382	20.6827	14.8938	146.077	19.2484	365.982		2.71287	2.74187	3.77475	4.07756	4.68225	5.28531	6.24275	7.76419	10.193	20.6382	14.1049	26.0429	17.4134	203.363
2.98363	3.09596	4.35916	4.96735	4.29359	4.70248	8.74577	14.5781	9.31265	20.8724	14.9396	148.511	19.3055	372.932		2.71991	2.74955	3.78628	4.09481	4.69665	5.30993	6.26275	7.80943	10.2272	20.8374	14.1507	26.2749	17.4699	207.139
2.99203	3.1065	4.37284	4.99192	4.30705	4.72335	8.77469	14.7003	9.34148	21.0639	14.9853	150.988	19.3627	380.019		2.72695	2.75726	3.79781	4.11213	4.71107	5.33467	6.28275	7.85495	10.2613	21.0387	14.1965	26.5091	17.5264	210.988
3.00043	3.11707	4.38652	5.01662	4.32052	4.74431	8.8036	14.8237	9.37031	21.2573	15.031	153.507	19.4198	387.247		2.73399	2.76498	3.80935	4.12952	4.72548	5.35952	6.30276	7.90075	10.2955	21.2421	14.2424	26.7456	17.5829	214.912
3.00884	3.12768	4.4002	5.04145	4.33399	4.76535	8.83251	14.9481	9.39915	21.4527	15.0767	156.07	19.477	394.618		2.74104	2.77271	3.82089	4.14698	4.7399	5.38449	6.32277	7.94683	10.3297	21.4476	14.2882	26.9843	17.6395	218.911
3.01725	3.13832	4.41389	5.0664	4.34747	4.78648	8.86143	15.0737	9.42799	21.6499	15.1225	158.678	19.5341	402.135		2.7481	2.78047	3.83243	4.16451	4.75432	5.40958	6.34278	7.99319	10.3638	21.6552	14.334	27.2253	17.696	222.988
3.02567	3.14899	4.42758	5.09148	4.36095	4.8077	8.89035	15.2004	9.45682	21.8491	15.1682	161.331	19.5913	409.802		2.75516	2.78824	3.84397	4.18211	4.76874	5.43478	6.36279	8.03984	10.398	21.8649	14.3798	27.4686	17.7525	227.143
3.03409	3.15969	4.44127	5.11669	4.37443	4.829	8.91927	15.3282	9.48567	22.0503	15.2139	164.03	19.6484	417.621		2.76223	2.79603	3.85552	4.19978	4.78316	5.46009	6.3828	8.08677	10.4322	22.0768	14.4256	27.7142	17.809	231.38
3.04251	3.17043	4.45496	5.14203	4.38791	4.8504	8.94819	15.4572	9.51451	22.2534	15.2597	166.776	19.7056	425.595		2.7693	2.80384	3.86707	4.21752	4.79759	5.48552	6.40282	8.13399	10.4664	22.2909	14.4714	27.9621	17.8655	235.698
3.05093	3.1812	4.46866	5.16749	4.4014	4.87188	8.97712	15.5874	9.54336	22.4586	15.3054	169.569	19.7627	433.728		2.77637	2.81167	3.87863	4.23534	4.81202	5.51108	6.42284	8.1815	10.5005	22.5073	14.5172	28.2124	17.922	240.1
3.05936	3.192	4.48236	5.19309	4.41489	4.89346	9.00605	15.7187	9.5722	22.6658	15.3512	172.411	19.8199	442.023		2.78345	2.81951	3.89018	4.25322	4.82646	5.53675	6.44286	8.22931	10.5347	22.7259	14.5631	28.4651	17.9786	244.588
3.0678	3.20283	4.49607	5.21881	4.42838	4.91512	9.03498	15.8513	9.60105	22.875	15.3969	175.303	19.877	450.483		2.79053	2.82737	3.90174	4.27118	4.84089	5.56254	6.46288	8.27741	10.5689	22.9467	14.6089	28.7202	18.0351	249.163
3.07623	3.2137	4.50977	5.24467	4.44187	4.93688	9.06391	15.985	9.62991	23.0863	15.4426	178.245	19.9342	459.112		2.79762	2.83525	3.91331	4.28922	4.85533	5.58844	6.4829	8.3258	10.6031	23.1698	14.6547	28.9777	18.0916	253.826
3.08467	3.22461	4.52348	5.27066	4.45537	4.95873	9.09284	16.1199	9.65876	23.2997	15.4884	181.238	19.9913	467.913		2.80471	2.84315	3.92487	4.30732	4.86977	5.61448	6.50293	8.3745	10.6373	23.3953	14.7005	29.2377	18.1481	258.581
3.09312	3.23554	4.53719	5.29679	4.46887	4.98067	9.12178	16.2561	9.68762	23.5152	15.5341	184.284	20.0485	476.889		2.81181	2.85106	3.93644	4.3255	4.88422	5.64063	6.52296	8.4235	10.6714	23.6231	14.7464	29.5002	18.2047	263.428
3.10156	3.24651	4.55091	5.32304	4.48237	5.0027	9.15072	16.3935	9.71647	23.7329	15.5799	187.382	20.1057	486.045		2.81891	2.85899	3.94801	4.34376	4.89866	5.6669	6.54299	8.4728	10.7056	23.8532	14.7922	29.7652	18.2612	268.369
3.11001	3.25752	4.56462	5.34944	4.49588	5.02483	9.17966	16.5321	9.74533	23.9527	15.6256	190.535	20.1628	495.384		2.82602	2.86694	3.95959	4.36208	4.91311	5.6933	6.56302	8.5224	10.7398	24.0858	14.838	30.0327	18.3177	273.406
3.11847	3.26855	4.57834	5.37597	4.50939	5.04704	9.2086	16.672	9.7742	24.1747	15.6713	193.742	20.22	504.909		2.83313	2.87491	3.97116	4.38049	4.92756	5.71982	6.58306	8.57231	10.774	24.3208	14.8839	30.3028	18.3743	278.542
3.12693	3.27963	4.59206	5.40263	4.5229	5.06936	9.23754	16.8132	9.80306	24.3989	15.7171	197.006	20.2772	514.625		2.84024	2.8829	3.98274	4.39897	4.94202	5.74646	6.60309	8.62254	10.8082	24.5582	14.9297	30.5755	18.4308	283.778
3.13539	3.29073	4.60579	5.42944	4.53641	5.09176	9.26649	16.9557	9.83193	24.6253	15.7628	200.327	20.3343	524.536		2.84736	2.8909	3.99432	4.41752	4.95647	5.77323	6.62313	8.67307	10.8424	24.7981	14.9755	30.8508	18.4873	289.115
3.14385	3.30188	4.61952	5.45638	4.54992	5.11427	9.29544	17.0994	9.86079	24.854	15.8086	203.705	20.3915	534.645		2.85448	2.89893	4.00591	4.43615	4.97093	5.80013	6.64317	8.72392	10.8766	25.0405	15.0214	31.1287	18.5439	294.557
3.15232	3.31305	4.63325	5.48346	4.56344	5.13686	9.32439	17.2445	9.88966	25.085	15.8543	207.143	20.4487	544.957		2.86161	2.90697	4.0175	4.45486	4.9854	5.82715	6.66321	8.77509	10.9108	25.2854	15.0672	31.4094	18.6004	300.105
3.16079	3.32426	4.64698	5.51068	4.57696	5.15956	9.35334	17.3908	9.91853	25.3182	15.9001	210.64	20.5059	555.476		2.86874	2.91503	4.02909	4.47364	4.99986	5.85429	6.68326	8.82658	10.945	25.5329	15.113	31.6927	18.6569	305.762
3.16926	3.33551	4.66071	5.53804	4.59049	5.18235	9.38229	17.5386	9.94741	25.5538	15.9458	214.199	20.563	566.206		2.87588	2.92311	4.04068	4.4925	5.01433	5.88157	6.7033	8.87838	10.9792	25.7829	15.1589	31.9787	18.7135	311.529
3.17774	3.34679	4.67445	5.56554	4.60401	5.20523	9.41125	17.6876	9.97628	25.7917	15.9916	217.821	20.6202	577.151		2.88302	2.9312	4.05227	4.51144	5.0288	5.90897	6.72335	8.93051	11.0134	26.0356	15.2047	32.2674	18.77	317.409
3.18622	3.3581	4.68819	5.59319	4.61754	5.22822	9.4402	17.838	10.0052	26.032	16.0373	221.505	20.6774	588.317		2.89016	2.93932	4.06387	4.53046	5.04327	5.93651	6.7434	8.98297	11.0476	26.2909	15.2506	32.559	18.8266	323.403
3.1947	3.36946	4.70193	5.62097	4.63107	5.2513	9.46916	17.9898	10.034	26.2747	16.0831	225.255	20.7346	599.707		2.89731	2.94745	4.07547	4.54955	5.05774	5.96417	6.76345	9.03575	11.0818	26.5489	15.2964	32.8534	18.8831	329.515
3.20319	3.38084	4.71567	5.64891	4.64461	5.27448	9.49812	18.143	10.0629	26.5199	16.1288	229.07	20.7917	611.326		2.90446	2.95561	4.08708	4.56873	5.07222	5.99197	6.7835	9.08887	11.116	26.8096	15.3423	33.1505	18.9396	335.747
3.21168	3.39227	4.72942	5.67698	4.65814	5.29776	9.52709	18.2975	10.0918	26.7674	16.1746	232.951	20.8489	623.18		2.91162	2.96378	4.09868	4.58798	5.08669	6.01989	6.80356	9.14231	11.1502	27.073	15.3881	33.4506	18.9962	342.101
3.22017	3.40372	4.74317	5.70521	4.67168	5.32114	9.55605	18.4535	10.1207	27.0175	16.2204	236.901	20.9061	635.272		2.91878	2.97197	4.11029	4.60731	5.10117	6.04795	6.82361	9.1961	11.1844	27.3392	15.434	33.7535	19.0527	348.579
3.22867	3.41522	4.75692	5.73358	4.68522	5.34462	9.58502	18.6109	10.1496	27.27	16.2661	240.92	20.9633	647.608		2.92594	2.98017	4.1219	4.62673	5.11566	6.07614	6.84367	9.25022	11.2186	27.6081	15.4798	34.0594	19.1093	355.185
3.23717	3.42675	4.77067	5.7621	4.69876	5.3682	9.61398	18.7698	10.1785	27.5251	16.3119	245.01	21.0205	660.193		2.93311	2.9884	4.13351	4.64622	5.13014	6.10446	6.86373	9.30468	11.2528	27.8799	15.5257	34.3682	19.1658	361.92
3.24567	3.43832	4.78442	5.79076	4.71231	5.39189	9.64295	18.9301	10.2073	27.7827	16.3576	249.172	21.0777	673.033		2.94028	2.99665	4.14513	4.66579	5.14463	6.13292	6.88379	9.35948	11.287	28.1546	15.5715	34.68	19.2224	368.787
3.25418	3.44992	4.79818	5.81958	4.72586	5.41567	9.67192	19.0918	10.2362	28.0429	16.4034	253.407	21.1348	686.131		2.94746	3.00491	4.15674	4.68545	5.15912	6.16152	6.90386	9.41463	11.3212	28.4321	15.6174	34.9948	19.2789	375.789
3.26269	3.46156	4.81194	5.84854	4.73941	5.43956	9.7009	19.2551	10.2651	28.3057	16.4492	257.716	21.192	699.495		2.95464	3.0132	4.16836	4.70519	5.17361	6.19025	6.92392	9.47012	11.3554	28.7125	15.6632	35.3127	19.3355	382.928
3.2712	3.47324	4.8257	5.87766	4.75296	5.46354	9.72987	19.4198	10.294	28.5712	16.4949	262.101	21.2492	713.128		2.96182	3.0215	4.17999	4.725	5.18811	6.21911	6.94399	9.52597	11.3896	28.9959	15.7091	35.6336	19.392	390.208
3.27971	3.48495	4.83947	5.90693	4.76651	5.48764	9.75885	19.5861	10.3229	28.8393	16.5407	266.563	21.3064	727.038		2.96901	3.02982	4.19161	4.74491	5.2026	6.24812	6.96405	9.58217	11.4238	29.2822	15.755	35.9576	19.4486	397.631
3.28823	3.4967	4.85323	5.93635	4.78007	5.51183	9.78782	19.7538	10.3518	29.1101	16.5865	271.104	21.3636	741.23		2.9762	3.03816	4.20324	4.76489	5.2171	6.27726	6.98412	9.63872	11.458	29.5716	15.8008	36.2847	19.5052	405.2
3.29675	3.50849	4.867	5.96593	4.79363	5.53613	9.8168	19.9232	10.3807	29.3837	16.6322	275.724	21.4208	755.709		2.98339	3.04653	4.21487	4.78496	5.2316	6.30654	7.0042	9.69563	11.4923	29.864	15.8467	36.6151	19.5617	412.918
3.30527	3.52031	4.88077	5.99566	4.80719	5.56054	9.84579	20.094	10.4096	29.6599	16.678	280.426	21.478	770.482		2.99059	3.05491	4.2265	4.80511	5.2461	6.33596	7.02427	9.7529	11.5265	30.1595	15.8926	36.9486	19.6183	420.788
3.3138	3.53217	4.89455	6.02555	4.82075	5.58505	9.87477	20.2665	10.4385	29.939	16.7238	285.211	21.5352	785.555		2.99779	3.0633	4.23813	4.82535	5.26061	6.36552	7.04434	9.81053	11.5607	30.4581	15.9384	37.2853	19.6748	428.813
3.32233	3.54407	4.90832	6.05559	4.83432	5.60967	9.90375	20.4405	10.4674	30.2209	16.7695	290.08	21.5924	800.933		3.005	3.07172	4.24977	4.84567	5.27511	6.39522	7.06442	9.86853	11.5949	30.7598	15.9843	37.6254	19.7314	436.996
3.33086	3.55601	4.9221	6.08579	4.84788	5.63439	9.93274	20.6161	10.4963	30.5056	16.8153	295.035	21.6496	816.625		3.01221	3.08016	4.2614	4.86607	5.28962	6.42507	7.0845	9.9269	11.6291	31.0648	16.0302	37.9687	19.788	445.341
3.33939	3.56799	4.93588	6.11615	4.86145	5.65923	9.96172	20.7933	10.5252	30.7931	16.8611	300.078	21.7068	832.635		3.01942	3.08862	4.27304	4.88657	5.30413	6.45506	7.10458	9.98563	11.6634	31.3729	16.076	38.3153	19.8445	453.85
3.34793	3.58	4.94966	6.14667	4.87502	5.68417	9.99071	20.9722	10.5541	31.0836	16.9068	305.209	21.764	848.971		3.02663	3.0971	4.28469	4.90714	5.31865	6.48519	7.12466	10.0447	11.6976	31.6843	16.1219	38.6653	19.9011	462.527
3.35647	3.59205	4.96344	6.17735	4.8886	5.70921	10.0197	21.1527	10.5831	31.377	16.9526	310.432	21.8212	865.639		3.03385	3.10559	4.29633	4.92781	5.33316	6.51546	7.14474	10.1042	11.7318	31.999	16.1678	39.0187	19.9576	471.376
3.36501	3.60415	4.97722	6.20819	4.90217	5.73437	10.0487	21.3349	10.612	31.6734	16.9984	315.746	21.8784	882.647		3.04108	3.11411	4.30798	4.94856	5.34768	6.54589	7.16482	10.1641	11.766	32.317	16.2136	39.3756	20.0142	480.399
3.37356	3.61627	4.99101	6.23919	4.91575	5.75964	10.0777	21.5188	10.6409	31.9727	17.0442	321.154	21.9356	900.002		3.0483	3.12265	4.31963	4.96939	5.3622	6.57645	7.18491	10.2243	11.8003	32.6384	16.2595	39.7359	20.0708	489.6
3.3821	3.62844	5.0048	6.27036	4.92933	5.78502	10.1067	21.7043	10.6698	32.2751	17.0899	326.658	21.9928	917.711		3.05553	3.1312	4.33128	4.99032	5.37672	6.60717	7.20499	10.285	11.8345	32.9632	16.3054	40.0997	20.1273	498.984
3.39065	3.64065	5.01859	6.30169	4.94291	5.8105	10.1357	21.8916	10.6987	32.5805	17.1357	332.26	22.05	935.781		3.06277	3.13978	4.34293	5.01133	5.39124	6.63803	7.22508	10.346	11.8687	33.2914	16.3513	40.467	20.1839	508.553
3.39921	3.65289	5.03238	6.33319	4.9565	5.8361	10.1647	22.0806	10.7276	32.8891	17.1815	337.96	22.1072	954.22		3.07001	3.14837	4.35459	5.03244	5.40576	6.66904	7.24517	10.4074	11.9029	33.6231	16.3972	40.838	20.2405	518.311
3.40776	3.66518	5.04618	6.36485	4.97008	5.86181	10.1937	22.2713	10.7566	33.2007	17.2273	343.761	22.1644	973.035		3.07725	3.15699	4.36624	5.05363	5.42029	6.70021	7.26526	10.4692	11.9372	33.9583	16.443	41.2125	20.2971	528.263
3.41632	3.6775	5.05997	6.39668	4.98367	5.88764	10.2227	22.4638	10.7855	33.5155	17.273	349.665	22.2216	992.236		3.08449	3.16563	4.3779	5.07491	5.43482	6.73152	7.28535	10.5314	11.9714	34.297	16.4889	41.5907	20.3536	538.412
3.42488	3.68987	5.07377	6.42868	4.99726	5.91358	10.2517	22.6581	10.8144	33.8335	17.3188	355.674	22.2789	1011.83		3.09174	3.17428	4.38956	5.09628	5.44935	6.76298	7.30545	10.594	12.0056	34.6394	16.5348	41.9726	20.4102	548.762
3.43345	3.70227	5.08757	6.46085	5.01085	5.93963	10.2807	22.8541	10.8433	34.1547	17.3646	361.789	22.3361	1031.82		3.09899	3.18296	4.40123	5.11774	5.46388	6.7946	7.32554	10.657	12.0399	34.9853	16.5807	42.3582	20.4668	559.317
3.44201	3.71472	5.10137	6.49319	5.02444	5.96579	10.3097	23.052	10.8722	34.4792	17.4104	368.012	22.3933	1052.23		3.10624	3.19165	4.41289	5.13929	5.47841	6.82636	7.34564	10.7204	12.0741	35.335	16.6266	42.7476	20.5234	570.081
3.45058	3.7272	5.11518	6.5257	5.03804	5.99207	10.3387	23.2517	10.9012	34.8069	17.4562	374.346	22.4505	1073.05		3.1135	3.20037	4.42456	5.16094	5.49295	6.85829	7.36574	10.7842	12.1083	35.6883	16.6725	43.1407	20.5799	581.059
3.45915	3.73972	5.12898	6.55838	5.05164	6.01847	10.3677	23.4533	10.9301	35.138	17.5019	380.792	22.5077	1094.3		3.12076	3.20911	4.43623	5.18267	5.50749	6.89036	7.38584	10.8484	12.1426	36.0454	16.7183	43.5377	20.6365	592.255
3.46772	3.75229	5.14279	6.59124	5.06523	6.04498	10.3967	23.6567	10.959	35.4725	17.5477	387.353	22.5649	1115.98		3.12802	3.21787	4.4479	5.2045	5.52203	6.92259	7.40594	10.913	12.1768	36.4063	16.7642	43.9386	20.6931	603.673
3.4763	3.76489	5.1566	6.62427	5.07884	6.07161	10.4257	23.862	10.988	35.8103	17.5935	394.03	22.6222	1138.11		3.13529	3.22664	4.45957	5.22642	5.53657	6.95498	7.42604	10.9781	12.2111	36.7711	16.8101	44.3434	20.7497	615.318
3.48488	3.77754	5.17041	6.65748	5.09244	6.09835	10.4547	24.0693	11.0169	36.1516	17.6393	400.826	22.6794	1160.7		3.14256	3.23544	4.47125	5.24843	5.55111	6.98753	7.44614	11.0435	12.2453	37.1397	16.856	44.7522	20.8062	627.194
3.49346	3.79022	5.18423	6.69086	5.10604	6.12522	10.4837	24.2784	11.0458	36.4964	17.6851	407.742	22.7366	1183.74		3.14983	3.24426	4.48292	5.27054	5.56566	7.02023	7.46625	11.1094	12.2795	37.5123	16.9019	45.1649	20.8628	639.307
3.50204	3.80295	5.19804	6.72442	5.11965	6.1522	10.5128	24.4895	11.0748	36.8446	17.7309	414.782	22.7938	1207.27		3.15711	3.2531	4.4946	5.29274	5.5802	7.0531	7.48635	11.1757	12.3138	37.8888	16.9478	45.5817	20.9194	651.66
3.51063	3.81572	5.21186	6.75816	5.13326	6.1793	10.5418	24.7025	11.1037	37.1965	17.7767	421.946	22.851	1231.27		3.16439	3.26196	4.50628	5.31504	5.59475	7.08612	7.50646	11.2425	12.348	38.2693	16.9937	46.0026	20.976	664.259
3.51922	3.82853	5.22567	6.79208	5.14687	6.20653	10.5708	24.9176	11.1326	37.5519	17.8224	429.239	22.9083	1255.77		3.17167	3.27084	4.51796	5.33743	5.6093	7.1193	7.52657	11.3097	12.3823	38.6539	17.0396	46.4276	21.0326	677.109
3.52781	3.84138	5.23949	6.82618	5.16048	6.23387	10.5998	25.1346	11.1616	37.9109	17.8682	436.66	22.9655	1280.78		3.17896	3.27974	4.52965	5.35992	5.62385	7.15265	7.54668	11.3773	12.4165	39.0426	17.0855	46.8568	21.0892	690.215
3.5364	3.85427	5.25332	6.86047	5.17409	6.26133	10.6288	25.3536	11.1905	38.2736	17.914	444.214	23.0227	1306.3		3.18625	3.28867	4.54133	5.3825	5.63841	7.18616	7.56679	11.4453	12.4508	39.4354	17.1314	47.2902	21.1457	703.583
3.545	3.86721	5.26714	6.89493	5.18771	6.28892	10.6578	25.5747	11.2194	38.64	17.9598	451.903	23.0799	1332.35		3.19354	3.29761	4.55302	5.40518	5.65296	7.21983	7.5869	11.5138	12.485	39.8324	17.1773	47.7278	21.2023	717.216
3.55359	3.88019	5.28096	6.92958	5.20132	6.31663	10.6869	25.7978	11.2484	39.0101	18.0056	459.728	23.1372	1358.93		3.20083	3.30658	4.56471	5.42795	5.66752	7.25367	7.60702	11.5827	12.5193	40.2337	17.2232	48.1698	21.2589	731.122
3.56219	3.8932	5.29479	6.96442	5.21494	6.34446	10.7159	26.0231	11.2773	39.384	18.0514	467.693	23.1944	1386.07		3.20813	3.31556	4.5764	5.45083	5.68208	7.28767	7.62713	11.6521	12.5535	40.6392	17.2691	48.616	21.3155	745.304
3.5708	3.90627	5.30862	6.99944	5.22856	6.37241	10.7449	26.2504	11.3063	39.7618	18.0972	475.8	23.2516	1413.76		3.21543	3.32457	4.5881	5.4738	5.69664	7.32184	7.64725	11.7219	12.5878	41.0491	17.315	49.0667	21.3721	759.77
3.5794	3.91937	5.32245	7.03465	5.24219	6.40049	10.7739	26.4798	11.3352	40.1434	18.143	484.051	23.3089	1442.03		3.22274	3.3336	4.59979	5.49687	5.7112	7.35617	7.66737	11.7922	12.622	41.4634	17.3609	49.5218	21.4287	774.525
3.58801	3.93252	5.33628	7.07004	5.25581	6.4287	10.803	26.7114	11.3642	40.5289	18.1888	492.45	23.3661	1470.88		3.23004	3.34265	4.61149	5.52004	5.72576	7.39068	7.68748	11.8629	12.6563	41.8821	17.4068	49.9813	21.4853	789.574
3.59662	3.94571	5.35011	7.10563	5.26943	6.45703	10.832	26.9451	11.3931	40.9183	18.2346	500.999	23.4233	1500.33		3.23735	3.35172	4.62319	5.54331	5.74032	7.42535	7.7076	11.9341	12.6905	42.3053	17.4527	50.4454	21.5419	804.924
3.60523	3.95894	5.36395	7.14141	5.28306	6.48549	10.861	27.181	11.4221	41.3118	18.2804	509.7	23.4806	1530.39		3.24466	3.36081	4.63489	5.56668	5.75489	7.4602	7.72773	12.0058	12.7248	42.733	17.4986	50.9141	21.5984	820.581
3.61384	3.97222	5.37778	7.17738	5.29669	6.51407	10.8901	27.4191	11.451	41.7092	18.3262	518.557	23.5378	1561.07		3.25198	3.36993	4.64659	5.59015	5.76946	7.49521	7.74785	12.0779	12.759	43.1653	17.5445	51.3873	21.655	836.551
3.62245	3.98554	5.39162	7.21355	5.31032	6.54278	10.9191	27.6595	11.48	42.1108	18.372	527.571	23.595	1592.39		3.2593	3.37906	4.65829	5.61372	5.78403	7.5304	7.76797	12.1505	12.7933	43.6022	17.5904	51.8652	21.7116	852.841
3.63107	3.9989	5.40546	7.2499	5.32395	6.57162	10.9481	27.902	11.5089	42.5165	18.4178	536.747	23.6523	1624.36		3.26662	3.38822	4.67	5.63739	5.7986	7.56576	7.7881	12.2236	12.8275	44.0438	17.6363	52.3479	21.7682	869.456
3.63969	4.01231	5.4193	7.28646	5.33759	6.60059	10.9772	28.1469	11.5379	42.9263	18.4636	546.087	23.7095	1656.99		3.27394	3.3974	4.6817	5.66116	5.81317	7.60129	7.80822	12.2972	12.8618	44.4902	17.6822	52.8353	21.8248	886.404
3.64831	4.02576	5.43315	7.32321	5.35122	6.62969	11.0062	28.394	11.5668	43.3404	18.5094	555.594	23.7667	1690.29		3.28127	3.4066	4.69341	5.68504	5.82775	7.637	7.82835	12.3712	12.8961	44.9413	17.7281	53.3275	21.8814	903.692
3.65694	4.03925	5.44699	7.36016	5.36486	6.65892	11.0352	28.6435	11.5958	43.7587	18.5551	565.272	23.824	1724.29		3.2886	3.41583	4.70512	5.70902	5.84232	7.67289	7.84848	12.4457	12.9303	45.3973	17.774	53.8245	21.938	921.325
3.66556	4.05279	5.46084	7.39731	5.3785	6.68828	11.0643	28.8953	11.6247	44.1813	18.6009	575.122	23.8812	1759		3.29593	3.42507	4.71683	5.7331	5.8569	7.70895	7.86861	12.5207	12.9646	45.8582	17.8199	54.3265	21.9946	939.313
3.67419	4.06638	5.47468	7.43466	5.39214	6.71777	11.0933	29.1494	11.6537	44.6082	18.6468	585.149	23.9385	1794.43		3.30327	3.43434	4.72855	5.75729	5.87148	7.74519	7.88874	12.5962	12.9988	46.324	17.8659	54.8334	22.0512	957.661
3.68282	4.08001	5.48853	7.47221	5.40578	6.7474	11.1223	29.406	11.6827	45.0396	18.6926	595.355	23.9957	1830.6		3.3106	3.44363	4.74026	5.78158	5.88606	7.78161	7.90887	12.6722	13.0331	46.7949	17.9118	55.3454	22.1078	976.377
3.69145	4.09368	5.50238	7.50996	5.41942	6.77716	11.1514	29.6649	11.7116	45.4754	18.7384	605.744	24.0529	1867.52		3.31794	3.45294	4.75198	5.80598	5.90064	7.81821	7.929	12.7487	13.0674	47.2708	17.9577	55.8623	22.1644	995.468
3.70009	4.1074	5.51623	7.54792	5.43306	6.80705	11.1804	29.9263	11.7406	45.9157	18.7842	616.32	24.1102	1905.21		3.32529	3.46227	4.7637	5.83048	5.91522	7.85499	7.94913	12.8257	13.1016	47.7518	18.0036	56.3844	22.221	1014.94
3.70873	4.12116	5.53009	7.58608	5.44671	6.83708	11.2095	30.1901	11.7696	46.3605	18.83	627.085	24.1674	1943.68		3.33263	3.47163	4.77542	5.85509	5.92981	7.89195	7.96927	12.9032	13.1359	48.238	18.0495	56.9117	22.2776	1034.81
3.71736	4.13497	5.54394	7.62445	5.46036	6.86724	11.2385	30.4564	11.7985	46.8099	18.8758	638.043	24.2247	1982.96		3.33998	3.481	4.78714	5.87981	5.94439	7.9291	7.9894	12.9812	13.1701	48.7295	18.0954	57.4442	22.3342	1055.07
3.726	4.14883	5.5578	7.66302	5.47401	6.89754	11.2676	30.7252	11.8275	47.264	18.9216	649.197	24.2819	2023.06		3.34733	3.49041	4.79886	5.90463	5.95898	7.96643	8.00954	13.0597	13.2044	49.2262	18.1414	57.982	22.3908	1075.75
3.73465	4.16273	5.57165	7.70181	5.48766	6.92797	11.2966	30.9965	11.8565	47.7227	18.9674	660.552	24.3392	2063.99		3.35469	3.49983	4.81058	5.92956	5.97357	8.00394	8.02968	13.1388	13.2387	49.7283	18.1873	58.5251	22.4474	1096.83
3.74329	4.17668	5.58551	7.7408	5.50131	6.95854	11.3257	31.2704	11.8854	48.1862	19.0132	672.111	24.3964	2105.78		3.36204	3.50927	4.82231	5.9546	5.98816	8.04164	8.04982	13.2183	13.2729	50.2359	18.2332	59.0735	22.504	1118.35
3.75194	4.19067	5.59937	7.78001	5.51496	6.98925	11.3547	31.5468	11.9144	48.6544	19.059	683.877	24.4537	2148.44		3.3694	3.51874	4.83404	5.97975	6.00275	8.07953	8.06996	13.2984	13.3072	50.7489	18.2791	59.6275	22.5606	1140.29
3.76059	4.20471	5.61323	7.81943	5.52862	7.0201	11.3837	31.8258	11.9434	49.1276	19.1048	695.855	24.5109	2192		3.37676	3.52823	4.84577	6.00501	6.01735	8.11761	8.0901	13.379	13.3415	51.2674	18.325	60.1869	22.6172	1162.68
3.76924	4.2188	5.6271	7.85906	5.54227	7.05109	11.4128	32.1075	11.9723	49.6056	19.1506	708.048	24.5682	2236.47		3.38413	3.53775	4.8575	6.03037	6.03194	8.15587	8.11024	13.4602	13.3757	51.7915	18.371	60.7518	22.6738	1185.51
3.77789	4.23293	5.64096	7.89891	5.55593	7.08222	11.4419	32.3919	12.0013	50.0885	19.1964	720.46	24.6254	2281.86		3.39149	3.54728	4.86923	6.05585	6.04654	8.19433	8.13038	13.5419	13.41	52.3213	18.4169	61.3224	22.7304	1208.81
3.78654	4.24711	5.65483	7.93898	5.56959	7.11349	11.4709	32.6789	12.0303	50.5765	19.2422	733.096	24.6827	2328.21		3.39886	3.55684	4.88096	6.08144	6.06113	8.23298	8.15053	13.6241	13.4443	52.8569	18.4628	61.8986	22.787	1232.58
3.7952	4.26134	5.66869	7.97926	5.58325	7.14491	11.5	32.9686	12.0593	51.0695	19.288	745.958	24.7399	2375.53		3.40623	3.56642	4.8927	6.10714	6.07573	8.27182	8.17067	13.7069	13.4786	53.3982	18.5087	62.4806	22.8437	1256.82
3.80386	4.27561	5.68256	8.01977	5.59691	7.17646	11.529	33.261	12.0882	51.5677	19.3338	759.052	24.7972	2423.85		3.41361	3.57603	4.90443	6.13296	6.09033	8.31085	8.19082	13.7902	13.5128	53.9454	18.5547	63.0683	22.9003	1281.56
3.81252	4.28993	5.69643	8.06049	5.61057	7.20816	11.5581	33.5562	12.1172	52.071	19.3797	772.382	24.8544	2473.17		3.42098	3.58566	4.91617	6.15888	6.10493	8.35008	8.21097	13.8741	13.5471	54.4985	18.6006	63.6619	22.9569	1306.79
3.82118	4.3043	5.7103	8.10144	5.62424	7.24	11.5871	33.8542	12.1462	52.5795	19.4255	785.952	24.9117	2523.53		3.42836	3.59531	4.92791	6.18492	6.11954	8.38951	8.23111	13.9585	13.5814	55.0576	18.6465	64.2614	23.0135	1332.53
3.82984	4.31872	5.72417	8.14261	5.6379	7.27199	11.6162	34.155	12.1752	53.0933	19.4713	799.766	24.969	2574.95		3.43574	3.60499	4.93965	6.21108	6.13414	8.42913	8.25126	14.0435	13.6157	55.6227	18.6924	64.8669	23.0701	1358.79
3.83851	4.33319	5.73805	8.184	5.65157	7.30413	11.6452	34.4586	12.2041	53.6125	19.5171	813.829	25.0262	2627.45		3.44313	3.61468	4.95139	6.23735	6.14875	8.46895	8.27141	14.1291	13.6499	56.194	18.7384	65.4784	23.1267	1385.59
3.84717	4.3477	5.75192	8.22562	5.66524	7.33641	11.6743	34.7652	12.2331	54.137	19.5629	828.146	25.0835	2681.06		3.45051	3.62441	4.96313	6.26373	6.16335	8.50897	8.29156	14.2152	13.6842	56.7714	18.7843	66.096	23.1833	1412.92
3.85584	4.36226	5.7658	8.26747	5.67891	7.36883	11.7034	35.0746	12.2621	54.667	19.6087	842.721	25.1407	2735.79		3.4579	3.63415	4.97488	6.29023	6.17796	8.54919	8.31172	14.3019	13.7185	57.3552	18.8302	66.7197	23.2399	1440.81
3.86451	4.37688	5.77968	8.30954	5.69258	7.40141	11.7324	35.3869	12.2911	55.2025	19.6545	857.558	25.198	2791.67		3.46529	3.64392	4.98663	6.31684	6.19257	8.58961	8.33187	14.3892	13.7528	57.9452	18.8762	67.3497	23.2965	1469.25
3.87319	4.39154	5.79356	8.35185	5.70625	7.43413	11.7615	35.7022	12.3201	55.7436	19.7003	872.664	25.2552	2848.73		3.47269	3.65371	4.99837	6.34357	6.20718	8.63023	8.35202	14.4771	13.787	58.5417	18.9221	67.9859	23.3532	1498.28
3.88186	4.40625	5.80744	8.39439	5.71993	7.46701	11.7905	36.0205	12.3491	56.2904	19.7462	888.042	25.3125	2907		3.48008	3.66353	5.01012	6.37042	6.22179	8.67106	8.37218	14.5655	13.8213	59.1447	18.968	68.6285	23.4098	1527.89
3.89054	4.421	5.82132	8.43716	5.7336	7.50003	11.8196	36.3418	12.378	56.8428	19.792	903.697	25.3698	2966.49		3.48748	3.67337	5.02187	6.39739	6.2364	8.71209	8.39233	14.6546	13.8556	59.7542	19.014	69.2775	23.4664	1558.1
3.89921	4.43581	5.8352	8.48016	5.74728	7.5332	11.8487	36.6661	12.407	57.401	19.8378	919.635	25.427	3027.23		3.49488	3.68323	5.03362	6.42448	6.25102	8.75333	8.41249	14.7442	13.8899	60.3703	19.0599	69.933	23.523	1588.92
3.90789	4.45067	5.84908	8.5234	5.76095	7.56653	11.8777	36.9935	12.436	57.965	19.8836	935.862	25.4843	3089.26		3.50228	3.69312	5.04538	6.45168	6.26563	8.79478	8.43265	14.8344	13.9242	60.9931	19.1058	70.5951	23.5796	1620.37
3.91657	4.46558	5.86297	8.56688	5.77463	7.60001	11.9068	37.324	12.465	58.5349	19.9294	952.381	25.5416	3152.6		3.50969	3.70303	5.05713	6.47901	6.28025	8.83643	8.45281	14.9253	13.9584	61.6227	19.1518	71.2637	23.6362	1652.45
3.92526	4.48054	5.87685	8.6106	5.78831	7.63364	11.9359	37.6577	12.494	59.1108	19.9752	969.199	25.5988	3217.27		3.5171	3.71297	5.06889	6.50645	6.29487	8.87829	8.47297	15.0167	13.9927	62.2592	19.1977	71.9391	23.6929	1685.19
3.93394	4.49555	5.89074	8.65455	5.80199	7.66743	11.9649	37.9945	12.523	59.6927	20.0211	986.321	25.6561	3283.31		3.5245	3.72293	5.08064	6.53402	6.30949	8.92037	8.49313	15.1088	14.027	62.9026	19.2436	72.6212	23.7495	1718.58
3.94263	4.51061	5.90463	8.69875	5.81568	7.70137	11.994	38.3345	12.552	60.2806	20.0669	1003.75	25.7134	3350.75		3.53192	3.73292	5.0924	6.56171	6.32411	8.96265	8.51329	15.2015	14.0613	63.553	19.2896	73.3101	23.8061	1752.66
3.95132	4.52572	5.91852	8.74319	5.82936	7.73547	12.0231	38.6778	12.581	60.8747	20.1127	1021.5	25.7706	3419.62		3.53933	3.74292	5.10416	6.58952	6.33873	9.00515	8.53345	15.2948	14.0956	64.2105	19.3355	74.0059	23.8627	1787.42
3.96001	4.54088	5.93241	8.78788	5.84304	7.76973	12.0522	39.0243	12.61	61.4751	20.1585	1039.57	25.8279	3489.94		3.54675	3.75296	5.11592	6.61745	6.35335	9.04787	8.55361	15.3887	14.1299	64.8751	19.3815	74.7087	23.9193	1822.89
3.9687	4.55609	5.9463	8.83281	5.85673	7.80414	12.0812	39.3741	12.6389	62.0817	20.2043	1057.96	25.8852	3561.75		3.55416	3.76302	5.12768	6.64551	6.36798	9.0908	8.57378	15.4833	14.1641	65.547	19.4274	75.4185	23.976	1859.08
3.97739	4.57135	5.9602	8.87799	5.87042	7.83871	12.1103	39.7272	12.6679	62.6947	20.2502	1076.69	25.9424	3635.08		3.56158	3.7731	5.13944	6.67369	6.3826	9.13394	8.59394	15.5785	14.1984	66.2263	19.4733	76.1355	24.0326	1896.01
3.98609	4.58667	5.97409	8.92341	5.88411	7.87344	12.1394	40.0837	12.6969	63.3141	20.296	1095.76	25.9997	3709.97		3.56901	3.7832	5.15121	6.70199	6.39723	9.17731	8.61411	15.6743	14.2327	66.9129	19.5193	76.8596	24.0892	1933.68
3.99478	4.60203	5.98799	8.96909	5.8978	7.90833	12.1684	40.4436	12.7259	63.94	20.3418	1115.17	26.057	3786.44		3.57643	3.79334	5.16297	6.73042	6.41185	9.22089	8.63427	15.7708	14.267	67.6071	19.5652	77.5911	24.1458	1972.12
4.00348	4.61745	6.00188	9.01502	5.91149	7.94338	12.1975	40.8069	12.7549	64.5724	20.3876	1134.94	26.1142	3864.54		3.58386	3.80349	5.17474	6.75898	6.42648	9.26469	8.65444	15.868	14.3013	68.3088	19.6112	78.3298	24.2025	2011.34
4.01218	4.63292	6.01578	9.06121	5.92518	7.97859	12.2266	41.1737	12.7839	65.2115	20.4335	1155.06	26.1715	3944.3		3.59129	3.81368	5.18651	6.78766	6.44111	9.30872	8.67461	15.9658	14.3356	69.0182	19.6571	79.076	24.2591	2051.36
4.02088	4.64845	6.02968	9.10764	5.93887	8.01397	12.2557	41.5439	12.8129	65.8573	20.4793	1175.55	26.2288	4025.74		3.59872	3.82388	5.19828	6.81647	6.45574	9.35297	8.69478	16.0642	14.3699	69.7353	19.7031	79.8296	24.3157	2092.19
4.02958	4.66402	6.04358	9.15434	5.95257	8.04951	12.2848	41.9177	12.8419	66.5099	20.5251	1196.41	26.2861	4108.92		3.60615	3.83411	5.21005	6.84541	6.47037	9.39744	8.71495	16.1634	14.4042	70.4604	19.749	80.5909	24.3723	2133.85
4.03829	4.67965	6.05748	9.20129	5.96626	8.08521	12.3138	42.2951	12.8709	67.1694	20.5709	1217.65	26.3433	4193.87		3.61359	3.84437	5.22182	6.87448	6.48501	9.44214	8.73512	16.2632	14.4384	71.1933	19.795	81.3598	24.429	2176.37
4.04699	4.69533	6.07138	9.24851	5.97996	8.12108	12.3429	42.6761	12.8999	67.8358	20.6168	1239.27	26.4006	4280.63		3.62103	3.85465	5.23359	6.90368	6.49964	9.48707	8.75529	16.3636	14.4727	71.9342	19.8409	82.1364	24.4856	2219.74
4.0557	4.71107	6.08529	9.29598	5.99366	8.15711	12.372	43.0607	12.9289	68.5092	20.6626	1261.29	26.4579	4369.23		3.62847	3.86496	5.24537	6.933	6.51428	9.53222	8.77546	16.4648	14.507	72.6833	19.8869	82.9208	24.5422	2264
4.06441	4.72686	6.09919	9.34372	6.00736	8.19331	12.4011	43.4489	12.9579	69.1897	20.7084	1283.7	26.5152	4459.72		3.63591	3.87529	5.25714	6.96246	6.52891	9.5776	8.79563	16.5666	14.5413	73.4406	19.9328	83.7132	24.5988	2309.16
4.07312	4.7427	6.1131	9.39172	6.02106	8.22968	12.4302	43.8409	12.9869	69.8774	20.7542	1306.53	26.5724	4552.13		3.64335	3.88565	5.26892	6.99204	6.54355	9.62321	8.81581	16.6692	14.5756	74.2062	19.9788	84.5135	24.6555	2355.24
4.08183	4.7586	6.127	9.43999	6.03476	8.26622	12.4592	44.2367	13.0159	70.5723	20.8001	1329.77	26.6297	4646.51		3.6508	3.89603	5.2807	7.02176	6.55819	9.66906	8.83598	16.7724	14.6099	74.9802	20.0247	85.3219	24.7121	2402.26
4.09055	4.77455	6.14091	9.48852	6.04846	8.30293	12.4883	44.6362	13.0449	71.2746	20.8459	1353.43	26.687	4742.91		3.65824	3.90644	5.29248	7.05161	6.57283	9.71514	8.85616	16.8764	14.6442	75.7626	20.0707	86.1384	24.7687	2450.24
4.09926	4.79055	6.15482	9.53733	6.06216	8.33981	12.5174	45.0395	13.074	71.9842	20.8917	1377.52	26.7443	4841.36		3.66569	3.91688	5.30426	7.0816	6.58747	9.76145	8.87634	16.981	14.6785	76.5537	20.1166	86.9632	24.8253	2499.19
4.10798	4.80661	6.16873	9.5864	6.07587	8.37686	12.5465	45.4467	13.103	72.7014	20.9375	1402.05	26.8015	4941.91		3.67315	3.92734	5.31604	7.11172	6.60211	9.808	8.89651	17.0863	14.7128	77.3534	20.1626	87.7962	24.882	2549.15
4.11669	4.82273	6.18264	9.63575	6.08957	8.41408	12.5756	45.8578	13.132	73.4261	20.9834	1427.02	26.8588	5044.61		3.6806	3.93782	5.32782	7.14197	6.61675	9.85479	8.91669	17.1924	14.7471	78.1619	20.2085	88.6377	24.9386	2600.12
4.12541	4.8389	6.19655	9.68537	6.10328	8.45147	12.6047	46.2729	13.161	74.1585	21.0292	1452.45	26.9161	5149.51		3.68806	3.94834	5.3396	7.17236	6.6314	9.90181	8.93687	17.2992	14.7814	78.9793	20.2545	89.4877	24.9952	2652.14
4.13413	4.85512	6.21047	9.73527	6.11699	8.48904	12.6337	46.6919	13.19	74.8986	21.075	1478.35	26.9734	5256.64		3.69551	3.95888	5.35139	7.20288	6.64604	9.94908	8.95705	17.4067	14.8157	79.8057	20.3004	90.3463	25.0519	2705.22
4.14286	4.8714	6.22438	9.78545	6.13069	8.52678	12.6628	47.1149	13.219	75.6466	21.1209	1504.71	27.0307	5366.07		3.70297	3.96944	5.36317	7.23354	6.66069	9.99658	8.97723	17.515	14.85	80.6412	20.3464	91.2135	25.1085	2759.38
4.15158	4.88774	6.23829	9.8359	6.1444	8.5647	12.6919	47.542	13.248	76.4025	21.1667	1531.55	27.088	5477.83		3.71043	3.98003	5.37496	7.26434	6.67533	10.0443	8.99741	17.624	14.8843	81.4859	20.3923	92.0895	25.1651	2814.64
4.16031	4.90413	6.25221	9.88664	6.15811	8.6028	12.721	47.9732	13.277	77.1664	21.2125	1558.89	27.1452	5591.99		3.7179	3.99065	5.38675	7.29527	6.68998	10.0923	9.01759	17.7338	14.9186	82.3398	20.4383	92.9744	25.2218	2871.04
4.16903	4.92058	6.26613	9.93766	6.17183	8.64107	12.7501	48.4085	13.306	77.9383	21.2584	1586.72	27.2025	5708.59		3.72536	4.00129	5.39853	7.32634	6.70463	10.1406	9.03777	17.8442	14.9529	83.2032	20.4842	93.8682	25.2784	2928.59
4.17776	4.93709	6.28005	9.98896	6.18554	8.67952	12.7792	48.848	13.335	78.7185	21.3042	1615.06	27.2598	5827.69		3.73283	4.01196	5.41032	7.35756	6.71928	10.189	9.05796	17.9555	14.9872	84.0761	20.5302	94.771	25.335	2987.32
4.18649	4.95365	6.29396	10.0406	6.19925	8.71816	12.8083	49.2918	13.3641	79.5069	21.35	1643.92	27.3171	5949.34		3.7403	4.02266	5.42212	7.38891	6.73393	10.2378	9.07814	18.0675	15.0215	84.9585	20.5761	95.683	25.3917	3047.25
4.19522	4.97027	6.30788	10.0924	6.21297	8.75697	12.8374	49.7397	13.3931	80.3037	21.3959	1673.3	27.3744	6073.6		3.74777	4.03338	5.43391	7.4204	6.74858	10.2868	9.09832	18.1803	15.0558	85.8507	20.6221	96.6042	25.4483	3108.4
4.20395	4.98694	6.3218	10.1446	6.22668	8.79596	12.8665	50.192	13.4221	81.109	21.4417	1703.22	27.4317	6200.52		3.75524	4.04413	5.4457	7.45204	6.76324	10.336	9.11851	18.2939	15.0901	86.7528	20.6681	97.5348	25.5049	3170.81
4.21269	5.00368	6.33573	10.1971	6.2404	8.83514	12.8956	50.6487	13.4511	81.9228	21.4875	1733.68	27.4889	6330.17		3.76272	4.05491	5.45749	7.48381	6.77789	10.3855	9.1387	18.4082	15.1244	87.6648	20.714	98.4748	25.5616	3234.49
4.22142	5.02047	6.34965	10.2498	6.25412	8.8745	12.9247	51.1097	13.4801	82.7452	21.5334	1764.7	27.5462	6462.6		3.77019	4.06571	5.46929	7.51573	6.79254	10.4352	9.15888	18.5233	15.1587	88.5868	20.76	99.4243	25.6182	3299.48
4.23016	5.03731	6.36357	10.3029	6.26784	8.91404	12.9538	51.5752	13.5091	83.5764	21.5792	1796.29	27.6035	6597.87		3.77767	4.07654	5.48109	7.54779	6.8072	10.4852	9.17907	18.6393	15.193	89.5191	20.8059	100.383	25.6749	3365.79
4.2389	5.05422	6.3775	10.3562	6.28156	8.95377	12.9829	52.0452	13.5382	84.4164	21.625	1828.45	27.6608	6736.05		3.78515	4.0874	5.49288	7.58	6.82186	10.5355	9.19926	18.756	15.2273	90.4616	20.8519	101.352	25.7315	3433.47
4.24764	5.07119	6.39142	10.4098	6.29528	8.99369	13.0119	52.5197	13.5672	85.2654	21.6709	1861.2	27.7181	6877.2		3.79264	4.09828	5.50468	7.61235	6.83651	10.586	9.21945	18.8735	15.2616	91.4145	20.8979	102.331	25.7881	3502.54
4.25638	5.08821	6.40535	10.4638	6.309	9.03379	13.041	52.9988	13.5962	86.1234	21.7167	1894.55	27.7754	7021.38		3.80012	4.1092	5.51648	7.64485	6.85117	10.6368	9.23964	18.9918	15.2959	92.378	20.9438	103.32	25.8448	3573.02
4.26512	5.10529	6.41928	10.518	6.32272	9.07408	13.0701	53.4825	13.6252	86.9905	21.7625	1928.51	27.8327	7168.67		3.80761	4.12013	5.52828	7.67749	6.86583	10.6878	9.25983	19.111	15.3302	93.3521	20.9898	104.318	25.9014	3644.94
4.27386	5.12243	6.43321	10.5726	6.33644	9.11456	13.0992	53.9708	13.6542	87.8669	21.8084	1963.09	27.89	7319.13		3.81509	4.1311	5.54008	7.71028	6.88049	10.7391	9.28002	19.231	15.3645	94.337	21.0358	105.327	25.9581	3718.34
4.28261	5.13963	6.44714	10.6274	6.35017	9.15523	13.1283	54.4639	13.6833	88.7526	21.8542	1998.3	27.9473	7472.82		3.82258	4.1421	5.55188	7.74322	6.89515	10.7906	9.30021	19.3518	15.3988	95.3328	21.0817	106.346	26.0147	3793.25
4.29135	5.15689	6.46107	10.6826	6.36389	9.19609	13.1574	54.9617	13.7123	89.6478	21.9	2034.16	28.0046	7629.83		3.83007	4.15312	5.56369	7.77631	6.90982	10.8425	9.3204	19.4734	15.4331	96.3396	21.1277	107.376	26.0713	3869.7
4.3001	5.17421	6.475	10.7381	6.37762	9.23715	13.1865	55.4643	13.7413	90.5526	21.9459	2070.67	28.0618	7790.22		3.83757	4.16417	5.57549	7.80954	6.92448	10.8946	9.3406	19.5959	15.4674	97.3576	21.1736	108.416	26.128	3947.71
4.30885	5.19159	6.48893	10.7939	6.39135	9.27839	13.2156	55.9718	13.7703	91.4669	21.9917	2107.85	28.1191	7954.07		3.84506	4.17524	5.5873	7.84293	6.93914	10.9469	9.36079	19.7192	15.5017	98.3868	21.2196	109.466	26.1846	4027.33
4.3176	5.20903	6.50286	10.85	6.40508	9.31984	13.2447	56.4842	13.7994	92.3911	22.0376	2145.71	28.1764	8121.46		3.85256	4.18635	5.5991	7.87646	6.95381	10.9996	9.38098	19.8434	15.536	99.4274	21.2656	110.528	26.2413	4108.58
4.32635	5.22653	6.5168	10.9064	6.41881	9.36147	13.2739	57.0016	13.8284	93.3251	22.0834	2184.26	28.2337	8292.45		3.86005	4.19748	5.61091	7.91015	6.96847	11.0525	9.40118	19.9685	15.5704	100.48	21.3115	111.6	26.2979	4191.5
4.3351	5.24409	6.53073	10.9631	6.43254	9.40331	13.303	57.5239	13.8574	94.2692	22.1292	2223.53	28.291	8467.14		3.86755	4.20864	5.62272	7.94399	6.98314	11.1056	9.42137	20.0944	15.6047	101.543	21.3575	112.683	26.3545	4276.13
4.34385	5.26172	6.54467	11.0202	6.44627	9.44534	13.3321	58.0513	13.8864	95.2233	22.1751	2263.51	28.3483	8645.6		3.87506	4.21983	5.63453	7.97798	6.99781	11.1591	9.44157	20.2212	15.639	102.619	21.4035	113.777	26.4112	4362.5
4.35261	5.2794	6.5586	11.0775	6.46	9.48757	13.3612	58.5839	13.9155	96.1876	22.2209	2304.22	28.4056	8827.91		3.88256	4.23105	5.64634	8.01213	7.01248	11.2128	9.46177	20.3488	15.6733	103.707	21.4494	114.882	26.4678	4450.64
4.36137	5.29714	6.57254	11.1352	6.47373	9.52999	13.3903	59.1215	13.9445	97.1623	22.2668	2345.68	28.4629	9014.17		3.89006	4.24229	5.65815	8.04643	7.02715	11.2668	9.48197	20.4774	15.7076	104.806	21.4954	115.998	26.5245	4540.6
4.37012	5.31495	NaN	NaN	6.48747	9.57262	13.4194	59.6644	13.9735	98.1474	22.3126	2387.9	28.5202	9204.45		3.89757	4.25357	5.66996	8.08089	7.04182	11.3211	9.50216	20.6069	15.7419	105.918	21.5414	117.126	26.5811	4632.4
4.37888	5.33282	NaN	NaN	6.5012	9.61545	13.4485	60.2126	14.0026	99.143	22.3585	2430.89	28.5775	9398.85		3.90508	4.26487	5.68177	8.1155	7.05649	11.3757	9.52236	20.7372	15.7762	107.042	21.5874	118.265	26.6378	4726.1
4.38764	5.35075	NaN	NaN	6.51494	9.65849	13.4776	60.766	14.0316	100.149	22.4043	2474.67	28.6348	9597.46		3.91259	4.2762	5.69359	8.15027	7.07116	11.4305	9.54256	20.8685	15.8105	108.179	21.6333	119.416	26.6944	4821.72
4.3964	5.36874	NaN	NaN	6.52867	9.70172	13.5067	61.3248	14.0606	101.167	22.4501	2519.25	28.6921	9800.36		3.9201	4.28756	5.7054	8.1852	7.08583	11.4857	9.56276	21.0007	15.8448	109.328	21.6793	120.579	26.7511	4919.32
4.40516	5.3868	NaN	NaN	6.54241	9.74516	13.5358	61.8891	14.0896	102.195	22.496	2564.66	28.7494	10007.7		3.92761	4.29895	NaN	NaN	7.10051	11.5411	9.58296	21.1338	15.8792	110.49	21.7253	121.754	26.8077	5018.92
4.41393	5.40492	NaN	NaN	6.55615	9.78881	13.5649	62.4588	14.1187	103.234	22.5418	2610.89	28.8067	10219.5		3.93513	4.31036	NaN	NaN	7.11518	11.5968	9.60316	21.2678	15.9135	111.665	21.7712	122.94	26.8644	5120.58
4.42269	5.4231	NaN	NaN	6.56989	9.83266	13.594	63.0341	14.1477	104.284	22.5877	2657.98	28.864	10435.8		3.94264	4.32181	NaN	NaN	7.12986	11.6528	9.62337	21.4028	15.9478	112.854	21.8172	124.139	26.921	5224.33
4.43146	5.44134	NaN	NaN	6.58362	9.87673	13.6231	63.6149	14.1767	105.345	22.6335	2705.93	28.9213	10656.9		3.95016	4.33328	NaN	NaN	7.14453	11.7091	9.64357	21.5387	15.9821	114.055	21.8632	125.35	26.9776	5330.22
4.44023	5.45965	NaN	NaN	6.59737	9.921	13.6522	64.2014	14.2058	106.418	22.6794	2754.76	28.9786	10882.8		3.95768	4.34479	NaN	NaN	7.15921	11.7656	9.66377	21.6756	16.0164	115.27	21.9092	126.574	27.0343	5438.3
4.44899	5.47803	NaN	NaN	6.61111	9.96548	13.6814	64.7936	14.2348	107.503	22.7252	2804.49	29.0359	11113.6		3.9652	4.35632	NaN	NaN	7.17389	11.8225	9.68398	21.8135	16.0507	116.498	21.9551	127.81	27.0909	5548.6
4.45776	5.49646	NaN	NaN	6.62485	10.0102	13.7105	65.3916	14.2639	108.599	22.771	2855.13	29.0932	11349.4		3.97272	4.36788	NaN	NaN	7.18857	11.8797	9.70418	21.9523	16.085	117.74	22.0011	129.058	27.1476	5661.18
4.46653	5.51497	NaN	NaN	6.63859	10.0551	13.7396	65.9953	14.2929	109.707	22.8169	2906.71	29.1505	11590.3		3.98025	4.37948	NaN	NaN	7.20324	11.9372	9.72439	22.092	16.1194	118.996	22.0471	130.32	27.2042	5776.09
4.4753	5.53353	NaN	NaN	6.65234	10.1002	13.7687	66.605	14.3219	110.827	22.8627	2959.23	29.2078	11836.4		3.98777	4.3911	NaN	NaN	7.21792	11.9949	9.74459	22.2328	16.1537	120.265	22.0931	131.594	27.2609	5893.36
4.48408	5.55217	NaN	NaN	6.66608	10.1455	13.7978	67.2206	14.351	111.959	22.9086	3012.72	29.2651	12087.9		3.9953	4.40275	NaN	NaN	7.23261	12.053	9.7648	22.3745	16.188	121.549	22.139	132.882	27.3175	6013.06
4.49285	5.57086	NaN	NaN	6.67983	10.1911	13.8269	67.8422	14.38	113.103	22.9544	3067.19	29.3224	12344.9		4.00283	4.41443	NaN	NaN	7.24729	12.1114	9.78501	22.5173	16.2223	122.848	22.185	134.182	27.3742	6135.23
4.50163	5.58963	NaN	NaN	6.69357	10.2368	13.856	68.4698	14.409	114.26	23.0003	3122.66	29.3797	12607.4		4.01036	4.42614	NaN	NaN	7.26197	12.17	9.80521	22.661	16.2566	124.16	22.231	135.496	27.4308	6259.92
4.5104	5.60846	NaN	NaN	6.70732	10.2828	13.8852	69.1036	14.4381	115.429	23.0461	3179.16	29.437	12875.7		NaN	NaN	NaN	NaN	7.27665	12.229	9.82542	22.8058	16.2909	125.488	22.277	136.824	27.4875	6387.19
4.51918	5.62735	NaN	NaN	6.72107	10.329	13.9143	69.7435	14.4671	116.611	23.092	3236.7	29.4943	13149.8		NaN	NaN	NaN	NaN	7.29134	12.2883	9.84563	22.9516	16.3253	126.83	22.3229	138.165	27.5441	6517.09
4.52796	5.64631	NaN	NaN	6.73482	10.3754	13.9434	70.3897	14.4962	117.805	23.1378	3295.29	29.5516	13429.9		NaN	NaN	NaN	NaN	7.30602	12.3479	9.86584	23.0984	16.3596	128.187	22.3689	139.52	27.6008	6649.67
4.53674	5.66534	NaN	NaN	6.74857	10.4221	13.9725	71.0422	14.5252	119.012	23.1837	3354.96	29.6089	13716		NaN	NaN	NaN	NaN	7.32071	12.4078	9.88605	23.2463	16.3939	129.56	NaN	NaN	27.6575	6785
4.54552	5.68444	NaN	NaN	6.76232	10.469	14.0016	71.7011	14.5542	120.233	23.2295	3415.74	29.6662	14008.4		NaN	NaN	NaN	NaN	7.3354	12.4681	9.90626	23.3952	16.4282	130.948	NaN	NaN	27.7141	6923.12
NaN	NaN	NaN	NaN	6.77607	10.516	14.0307	72.3664	14.5833	121.466	23.2754	3477.63	29.7236	14307.2		NaN	NaN	NaN	NaN	NaN	NaN	9.92647	23.5451	16.4625	132.351	NaN	NaN	27.7708	7064.1
NaN	NaN	NaN	NaN	6.78982	10.5634	14.0599	73.0382	14.6123	122.713	23.3212	3540.67	29.7809	14612.5		NaN	NaN	NaN	NaN	NaN	NaN	9.94668	23.6961	16.4969	133.77	NaN	NaN	27.8274	7208.01
NaN	NaN	NaN	NaN	NaN	NaN	14.089	73.7165	14.6414	123.974	23.3671	3604.86	29.8382	14924.5		NaN	NaN	NaN	NaN	NaN	NaN	9.96689	23.8482	16.5312	135.205	NaN	NaN	27.8841	7354.88
NaN	NaN	NaN	NaN	NaN	NaN	14.1181	74.4015	14.6704	125.248	23.4129	3670.24	29.8955	15243.3		NaN	NaN	NaN	NaN	NaN	NaN	9.98711	24.0014	16.5655	136.656	NaN	NaN	27.9407	7504.8
NaN	NaN	NaN	NaN	NaN	NaN	14.1472	75.0932	14.6995	126.536	23.4588	3736.83	29.9528	15569		NaN	NaN	NaN	NaN	NaN	NaN	10.0073	24.1556	NaN	NaN	NaN	NaN	27.9974	7657.83
NaN	NaN	NaN	NaN	NaN	NaN	14.1763	75.7917	14.7285	127.838	23.5046	3804.65	30.0101	15901.9		NaN	NaN	NaN	NaN	NaN	NaN	10.0275	24.311	NaN	NaN	NaN	NaN	28.054	7814.03
NaN	NaN	NaN	NaN	NaN	NaN	14.2055	76.497	14.7575	129.154	23.5505	3873.71	30.0674	16242		NaN	NaN	NaN	NaN	NaN	NaN	NaN	NaN	NaN	NaN	NaN	NaN	NaN	NaN
NaN	NaN	NaN	NaN	NaN	NaN	14.2346	77.2092	14.7866	130.484	23.5963	3944.05	30.1247	16589.6		NaN	NaN	NaN	NaN	NaN	NaN	NaN	NaN	NaN	NaN	NaN	NaN	NaN	NaN
NaN	NaN	NaN	NaN	NaN	NaN	14.2637	77.9284	14.8156	131.829	23.6422	4015.69	30.182	16944.8		NaN	NaN	NaN	NaN	NaN	NaN	NaN	NaN	NaN	NaN	NaN	NaN	NaN	NaN
NaN	NaN	NaN	NaN	NaN	NaN	14.2928	78.6547	NaN	NaN	23.688	4088.65	30.2393	17307.7		NaN	NaN	NaN	NaN	NaN	NaN	NaN	NaN	NaN	NaN	NaN	NaN	NaN	NaN
NaN	NaN	NaN	NaN	NaN	NaN	14.322	79.3881	NaN	NaN	23.7339	4162.96	30.2967	17678.6		NaN	NaN	NaN	NaN	NaN	NaN	NaN	NaN	NaN	NaN	NaN	NaN	NaN	NaN
NaN	NaN	NaN	NaN	NaN	NaN	14.3511	80.1286	NaN	NaN	23.7797	4238.65	30.354	18057.6		NaN	NaN	NaN	NaN	NaN	NaN	NaN	NaN	NaN	NaN	NaN	NaN	NaN	NaN
NaN	NaN	NaN	NaN	NaN	NaN	14.3802	80.8765	NaN	NaN	23.8256	4315.73	30.4113	18444.9		NaN	NaN	NaN	NaN	NaN	NaN	NaN	NaN	NaN	NaN	NaN	NaN	NaN	NaN
NaN	NaN	NaN	NaN	NaN	NaN	14.4093	81.6316	NaN	NaN	23.8714	4394.23	30.4686	18840.7		NaN	NaN	NaN	NaN	NaN	NaN	NaN	NaN	NaN	NaN	NaN	NaN	NaN	NaN
NaN	NaN	NaN	NaN	NaN	NaN	NaN	NaN	NaN	NaN	23.9173	4474.19	NaN	NaN		NaN	NaN	NaN	NaN	NaN	NaN	NaN	NaN	NaN	NaN	NaN	NaN	NaN	NaN
NaN	NaN	NaN	NaN	NaN	NaN	NaN	NaN	NaN	NaN	23.9631	4555.63	NaN	NaN		NaN	NaN	NaN	NaN	NaN	NaN	NaN	NaN	NaN	NaN	NaN	NaN	NaN	NaN
NaN	NaN	NaN	NaN	NaN	NaN	NaN	NaN	NaN	NaN	24.009	4638.57	NaN	NaN		NaN	NaN	NaN	NaN	NaN	NaN	NaN	NaN	NaN	NaN	NaN	NaN	NaN	NaN

## Sheet: Fig2B
time_h	L	x_pSmad	x_GBSGFP	x_NKX61	x_PAX3
5	99.333	42.0597	54.6579	34.7666	62.5798
15	126.351	65.6389	58.7532	55.5944	83.3917
25	160.718	99.6298	79.9688	78.7517	109.288
35	204.432	132.766	79.324	104.26	118.571
45	260.036	173.826	94.2758	119.617	143.02
55	330.765	200.586	87.6056	135.614	175.305
65	420.731	340.28	91.3353	130.427	197.743

## Sheet: Fig3A
Kicheva et al., 2014								Zagorski et al., 2017
time_h	Pax3_dorsal	Arx_dorsal	Pax3_dorsal_err	Arx_dorsal_err	RP_ventral	RP_ventral_err		time_h	x_Nkx61	x_Pax3	x_Nkx61_SE	x_Pax3_SE
10	99	0	3	0	99	3		5	34.7731	62.5915	0.235702	0.191881
30	155	7	6	0	148	6		15	55.5936	83.3905	0.216025	0.243709
38	256	10	7	1	246	7.07107		25	78.7347	109.265	0.32329	0.200594
56	398	28	10	1	370	10.0499		35	104.217	118.521	1.02062	0.232379
66	420	32	10	1.5	388	10.1119		45	119.543	142.932	0.285774	0.212132
90	477	38	5	3	439	5.83095		55	135.502	175.162	0.83205	0.373109
								65	130.293	197.542	0.49923	0.377964

## Sheet: Fig4ADG
L	lambda	C0
122.35	15.5712	2.03888
122.35	33.4418	8.90516
122.35	36.9461	10.0261
125.38	27.6733	7.69109
128.26	13.0157	5.55112
128.26	18.8014	12.5148
130.68	27.4173	9.36493
132.05	6.62646	4.95639
135.07	22.7994	4.58619
135.07	29.0424	13.3068
135.98	7.99549	12.8399
136.59	2.8301	6.33301
140.37	7.06389	4.37598
140.37	12.121	11.2471
140.37	18.948	15.0974
146.59	7.81234	4.88119
146.59	18.8746	5.4422
146.59	31.415	8.68655
149.62	21.7226	5.9045
151.89	34.3169	12.2719
154.17	17.268	14.4082
155.51	21.1922	10.691
156.26	18.2534	15.9001
156.44	19.3302	3.18404
157.78	17.3771	7.40542
157.78	23.4007	7.82443
158.15	5.05527	10.2771
158.71	12.2296	22.7693
159.29	19.5867	14.4753
159.67	15.5707	17.7214
159.67	27.4355	23.5067
161.94	20.9011	10.3216
162.32	8.06748	5.07958
162.32	9.71037	5.24521
162.32	12.265	5.57373
162.32	18.362	6.80177
162.32	32.0883	10.0533
162.32	41.4169	19.3369
163.45	19.53	5.58215
164.59	28.6392	6.83109
164.59	37.3461	15.4956
166.86	15.9709	20.4209
166.86	25.7001	35.92
167.99	9.92895	18.3767
169.13	16.5737	18.7849
170.83	8.14034	29.8128
170.83	26.2479	38.2418
171.4	6.67973	13.3739
171.77	18.7646	8.91866
172.91	15.8252	7.88635
172.91	18.563	7.92915
173.67	18.9103	14.2749
174.42	25.9011	19.0175
174.42	26.5033	31.2719
174.8	9.7098	16.3197
174.8	10.8597	22.7411
174.8	15.8794	22.9491
174.8	16.8285	23.7882
175.94	14.6932	17.0756
176.69	22.2312	11.6213
177.45	5.603	9.45998
177.45	7.20874	11.5719
177.45	29.8441	17.1223
181.23	7.2266	14.445
181.99	19.1651	10.8989
182.75	9.4728	11.1973
182.75	14.4919	17.7379
183.13	19.0554	8.45023
183.13	22.0855	16.3366
183.13	23.4537	16.6353
183.88	17.7218	8.67228
185.4	7.60931	16.6798
185.77	3.31936	10.9593
185.77	15.4402	19.9114
185.77	19.4741	20.3324
185.77	21.2268	22.7922
185.77	22.2493	23.4385
185.77	22.3222	31.9288
185.77	32.2703	51.3777
188.04	17.3201	27.2882
188.04	24.2937	35.4274
188.42	16.1699	15.2463
188.42	23.6365	26.8313
189.94	39.9194	16.3071
193.34	22.0112	10.3145
194.1	8.55877	11.518
194.1	24.4754	15.1075
194.85	16.0239	6.38165
194.85	16.8827	19.0344
195.61	9.03335	8.13079
195.61	27.47	9.39498
195.61	29.1676	10.8746
198.86	20.1137	5.33942
199.77	25.9176	23.5419
201.89	23.2535	31.31
203.93	16.1345	26.4876
207.34	17.0099	19.7773
207.72	18.8176	25.0488
208.85	14.3813	20.375
208.85	19.8393	29.7588
209.99	7.99491	15.8062
209.99	14.2016	17.1165
212.64	13.5995	17.2539
212.64	14.8962	18.3135
212.64	15.7529	21.4913
212.64	23.6578	38.0179
213.02	16.1368	26.1672
213.39	18.656	20.4683
213.39	22.6355	30.6204
214.53	12.358	10.2733
214.53	23.6207	12.3257
214.91	3.08524	22.318
217.93	12.0306	36.3156
218.31	12.0306	20.8501
218.31	19.4042	22.8792
238.74	24.8074	4.55123
241.77	18.3637	13.1227
242.15	27.1622	17.946
244.04	29.4988	23.6301
245.55	23.3661	13.9404
245.55	38.9363	23.8389
251.61	16.356	23.3649
251.99	20.1716	8.91491
251.99	25.6659	15.9021
251.99	31.9276	17.9215
251.99	33.3879	21.867
253.12	8.87266	15.1593
253.12	19.4053	18.5731
253.88	17.0327	6.476
253.88	20.4458	16.8936
253.88	22.5817	17.0113
253.88	28.2406	17.2773
257.2	17.488	6.2204
258.04	21.9977	20.823
260.69	22.8561	19.0398
260.69	51.6607	19.286
263.72	2.50296	12.0704
263.72	8.72723	17.2247
263.72	12.1046	19.4936
263.72	17.3431	23.9108
263.72	33.133	34.801
265.99	22.0538	15.1119
265.99	22.2352	16.9806
268.26	19.1513	14.9692
268.63	32.0385	22.1829
269.32	27.8579	22.8722
273.55	30.8154	32.4415
275.07	13.8572	18.9244
275.07	20.5563	23.307
275.38	18.7133	19.8498
275.38	26.9269	49.7874
276.14	21.4151	27.3158
281.44	17.7633	32.9967
282.2	22.0907	27.9408
282.2	34.5029	32.5042
292.85	27.0735	48.0425
297.77	12.087	39.7104
297.77	15.975	40.5242
297.77	19.4793	46.6006
297.77	21.5052	60.4873
297.77	24.8647	66.4036
307.95	10.5907	47.5053
313.26	14.7145	63.3211
320.08	14.5152	46.1515
322.35	15.1531	77.405
334.47	30.5594	53.9948
335.23	15.8287	54.2272
340.53	13.6018	69.7108
341.29	16.0481	92.3562
345.08	13.0002	73.3932
347.35	16.8688	51.0141
347.35	29.1363	62.0137
351.89	11.2289	72.8205
357.2	15.3354	43.2048
357.2	16.8141	81.4196
364.02	12.0499	70.6174
367.8	13.9479	86.0163
369.32	12.6886	51.527
373.86	17.6176	73.6397
391.29	12.5256	91.5199
397.35	16.3764	71.7844

## Sheet: Fig4B
lambda	probability
0	0.00441989
5	0.0232044
10	0.0298343
15	0.0618785
20	0.0375691
25	0.0232044
30	0.0132597
35	0.00441989
40	0.00110497
45	0
50	0.00110497
55	0

## Sheet: Fig4CF & 7BCDEF
L	lambda	lambda_SE	CV_lambda	CV_lambda_SE	C_0	C_0_SE	CV_0	CV_0_SE
140	19.0688	1.61986	0.472971	0.0591802	0.120163	0.0113397	0.525423	0.0615403
180	18.9281	1.06427	0.446286	0.0402701	0.197554	0.0139041	0.558632	0.0535111
220	16.5593	1.15374	0.326796	0.0613544	0.262738	0.0204556	0.365173	0.0606854
260	22.9125	1.51778	0.397456	0.0588243	0.233322	0.0156018	0.401209	0.0712469
300	20.0588	2.11315	0.349399	0.0646842	0.545429	0.0463335	0.281743	0.0429469
340	17.3408	1.75225	0.35004	0.0845138	0.768398	0.0525913	0.237093	0.0353252
380	14.201	0.934362	0.161165	0.0359327	0.879548	0.0675098	0.188011	0.0548411

## Sheet: Fig4E
C0_rescaled	probability
0	0.0441989
0.25	0.287293
0.5	0.883978
0.75	0.596685
1	0.81768
1.25	0.530387
1.5	0.353591
1.75	0.243094
2	0.0883978
2.25	0.0662983
2.5	0.0220994
2.75	0
3	0.0441989
3.25	0

## Sheet: Fig6CD
L	xi_NKX61	xi_NKX61_SE	xi_PAX3	xi_PAX3_SE
99.4582	0.349625	0.0116123	0.629324	0.00945337
122.015	0.455628	0.0086753	0.683442	0.00978706
150.702	0.522452	0.0105116	0.725035	0.00652221
187.185	0.55676	0.0267172	0.633178	0.00608307
233.58	0.511785	0.0059949	0.611916	0.00445006
292.584	0.463124	0.0139346	0.598672	0.00624859
367.62	0.354424	0.00665422	0.537353	0.00503788

## Sheet: Fig6CDE
L	xi_Nkx61	xi_Pax3	error_SHHSmad_Nkx61	error_SHHSmad_Pax3	error_SHH_Nkx61	error_SHH_Pax3
90	0.293981	0.601901	0.992361	1.23652	1.18861	1.27928
91	0.29992	0.604853	0.997849	1.24585	1.1905	1.283
92	0.30586	0.607796	1.00356	1.25146	1.19247	1.28679
93	0.311796	0.61073	1.00949	1.25201	1.19453	1.29064
94	0.317721	0.613653	1.01564	1.25254	1.19667	1.29457
95	0.323631	0.616562	1.02201	1.25305	1.19889	1.29857
96	0.329518	0.619457	1.02859	1.25354	1.20121	1.30263
97	0.335377	0.622334	1.03539	1.25401	1.20361	1.30676
98	0.341203	0.625193	1.0424	1.25446	1.20609	1.31096
99	0.346988	0.628031	1.04961	1.2549	1.20866	1.31523
100	0.352729	0.630847	1.05702	1.25532	1.21132	1.31956
101	0.358417	0.633639	1.06463	1.25573	1.21405	1.32395
102	0.364049	0.636404	1.07243	1.25613	1.21687	1.32841
103	0.369617	0.639142	1.08041	1.25651	1.21977	1.33293
104	0.375116	0.64185	1.08855	1.25688	1.22274	1.33751
105	0.38054	0.644527	1.09687	1.25725	1.2258	1.34214
106	0.385884	0.64717	1.10534	1.2576	1.22892	1.34684
107	0.39114	0.649777	1.11395	1.25795	1.23211	1.35159
108	0.396304	0.652348	1.1227	1.2583	1.23537	1.35639
109	0.40137	0.65488	1.13156	1.25864	1.2387	1.36124
110	0.406331	0.657371	1.14054	1.25898	1.24208	1.36614
111	0.411181	0.659819	1.14962	1.25931	1.24551	1.37109
112	0.415916	0.662223	1.15878	1.25965	1.249	1.37608
113	0.420528	0.664581	1.16801	1.25999	1.25253	1.38111
114	0.425013	0.66689	1.1773	1.26034	1.2561	1.38619
115	0.429364	0.66915	1.18662	1.26069	1.2597	1.3913
116	0.433575	0.671358	1.19597	1.26105	1.26333	1.39645
117	0.437641	0.673512	1.20533	1.26142	1.26699	1.40163
118	0.441555	0.67561	1.21469	1.2618	1.27065	1.40683
119	0.445312	0.677652	1.22401	1.26219	1.27433	1.41207
120	0.448905	0.679634	1.2333	1.2626	1.278	1.41732
121	0.45233	0.681555	1.24252	1.26303	1.28167	1.4226
122	0.455579	0.683414	1.25166	1.26348	1.28532	1.42789
123	0.458713	0.685262	1.26079	1.26391	1.28899	1.43323
124	0.461798	0.68715	1.27	1.2643	1.2927	1.43867
125	0.464833	0.689072	1.27927	1.26466	1.29645	1.44419
126	0.467816	0.69102	1.2886	1.26498	1.30025	1.44979
127	0.470748	0.692984	1.29799	1.26527	1.30408	1.45547
128	0.473626	0.694959	1.30744	1.26554	1.30796	1.46121
129	0.476451	0.696935	1.31693	1.26578	1.31187	1.46702
130	0.47922	0.698906	1.32647	1.26601	1.31581	1.47289
131	0.481933	0.700862	1.33605	1.26623	1.31979	1.47881
132	0.484589	0.702797	1.34566	1.26645	1.3238	1.48478
133	0.487187	0.704703	1.35529	1.26667	1.32784	1.49078
134	0.489726	0.706571	1.36496	1.26689	1.3319	1.49681
135	0.492204	0.708394	1.37463	1.26712	1.33599	1.50286
136	0.494622	0.710164	1.38432	1.26737	1.34009	1.50893
137	0.496977	0.711873	1.39402	1.26765	1.34422	1.515
138	0.499269	0.713513	1.40372	1.26796	1.34837	1.52106
139	0.501497	0.715077	1.41341	1.2683	1.35252	1.52712
140	0.503659	0.716557	1.4231	1.26869	1.35669	1.53314
141	0.505756	0.717944	1.43276	1.26912	1.36087	1.53914
142	0.507785	0.719232	1.44241	1.26962	1.36505	1.54508
143	0.509745	0.720411	1.45202	1.27018	1.36924	1.55098
144	0.511637	0.721476	1.46161	1.27081	1.37342	1.5568
145	0.513458	0.722416	1.46666	1.27153	1.37761	1.56255
146	0.515208	0.723225	1.46843	1.27233	1.38178	1.5682
147	0.516886	0.723895	1.47026	1.27324	1.38595	1.57376
148	0.518491	0.724418	1.47215	1.27425	1.39011	1.57919
149	0.520021	0.724787	1.4741	1.27537	1.39425	1.5845
150	0.521476	0.724992	1.47612	1.27663	1.39837	1.58967
151	0.522858	0.725019	1.47822	1.27802	1.40247	1.59467
152	0.524224	0.72473	1.48031	1.27968	1.40661	1.59936
153	0.525593	0.724096	1.48238	1.28162	1.41078	1.6037
154	0.526961	0.723136	1.48444	1.28385	1.415	1.60769
155	0.528327	0.721868	1.48648	1.28637	1.41925	1.61135
156	0.529688	0.720311	1.48851	1.28916	1.42354	1.61468
157	0.531042	0.718486	1.49054	1.29223	1.42787	1.61771
158	0.532386	0.71641	1.49256	1.29556	1.43223	1.62044
159	0.533719	0.714104	1.49457	1.29916	1.43662	1.62289
160	0.535037	0.711586	1.49659	1.30302	1.44104	1.62507
161	0.536339	0.708875	1.49861	1.30713	1.44548	1.627
162	0.537623	0.70599	1.50064	1.31149	1.44995	1.6287
163	0.538885	0.702951	1.50269	1.31608	1.45443	1.63018
164	0.540123	0.699776	1.50474	1.3209	1.45893	1.63146
165	0.541336	0.696485	1.50682	1.32594	1.46344	1.63257
166	0.542521	0.693097	1.50891	1.33118	1.46797	1.63351
167	0.543675	0.689631	1.51104	1.33661	1.4725	1.63432
168	0.544796	0.686106	1.51319	1.34222	1.47703	1.63501
169	0.545882	0.682541	1.51538	1.34798	1.48156	1.6356
170	0.546931	0.678955	1.5176	1.35389	1.48608	1.63611
171	0.547939	0.675367	1.51987	1.35993	1.4906	1.63658
172	0.548906	0.671797	1.52219	1.36606	1.49511	1.63701
173	0.549828	0.668264	1.52455	1.37228	1.4996	1.63744
174	0.550704	0.664786	1.52698	1.37855	1.50407	1.63788
175	0.55153	0.661383	1.52946	1.38486	1.50851	1.63837
176	0.552304	0.658073	1.53202	1.39116	1.51293	1.63893
177	0.553025	0.654877	1.53464	1.39744	1.51732	1.63959
178	0.55369	0.651813	1.53734	1.40367	1.52166	1.64036
179	0.554296	0.6489	1.54012	1.40981	1.52596	1.64129
180	0.554841	0.646157	1.54299	1.41583	1.53022	1.64239
181	0.555323	0.643604	1.54595	1.4217	1.53443	1.64369
182	0.55574	0.641259	1.54901	1.42738	1.53857	1.64523
183	0.556089	0.639142	1.55218	1.43283	1.54266	1.64703
184	0.556367	0.637271	1.55545	1.43802	1.54668	1.64913
185	0.556573	0.635666	1.55884	1.44291	1.55063	1.65156
186	0.556705	0.634347	1.56236	1.44746	1.5545	1.65434
187	0.556759	0.633331	1.566	1.45162	1.55828	1.65752
188	0.556732	0.632535	1.56979	1.45551	1.56198	1.66099
189	0.55662	0.631767	1.57371	1.45939	1.56558	1.66448
190	0.556427	0.631021	1.57779	1.46328	1.56908	1.66801
191	0.556155	0.630296	1.58201	1.46715	1.57249	1.67156
192	0.555808	0.629591	1.58637	1.47103	1.57581	1.67513
193	0.555387	0.628907	1.59087	1.47491	1.57903	1.67873
194	0.554897	0.628242	1.59551	1.47878	1.58216	1.68235
195	0.55434	0.627597	1.60029	1.48265	1.58521	1.686
196	0.553719	0.62697	1.6052	1.48652	1.58816	1.68967
197	0.553037	0.626361	1.61025	1.49039	1.59104	1.69337
198	0.552296	0.625769	1.61542	1.49425	1.59383	1.69709
199	0.5515	0.625195	1.62073	1.49811	1.59654	1.70083
200	0.550652	0.624637	1.62615	1.50198	1.59917	1.7046
201	0.549754	0.624095	1.6317	1.50584	1.60172	1.70839
202	0.54881	0.623569	1.63737	1.50969	1.6042	1.7122
203	0.547822	0.623057	1.64316	1.51355	1.60662	1.71603
204	0.546793	0.62256	1.64905	1.51741	1.60896	1.71989
205	0.545726	0.622077	1.65506	1.52126	1.61124	1.72376
206	0.544625	0.621608	1.66117	1.52512	1.61346	1.72766
207	0.543491	0.621151	1.66738	1.52897	1.61562	1.73157
208	0.542328	0.620706	1.6737	1.53282	1.61772	1.73551
209	0.541139	0.620274	1.6801	1.53668	1.61978	1.73946
210	0.539927	0.619853	1.68659	1.54053	1.62178	1.74344
211	0.538694	0.619442	1.69317	1.54439	1.62374	1.74743
212	0.537444	0.619042	1.69983	1.54825	1.62566	1.75143
213	0.536179	0.618652	1.70656	1.55211	1.62754	1.75546
214	0.534903	0.61827	1.71336	1.55597	1.62939	1.7595
215	0.533618	0.617898	1.72023	1.55983	1.63121	1.76356
216	0.532327	0.617534	1.72715	1.5637	1.63301	1.76763
217	0.531033	0.617177	1.73413	1.56757	1.63479	1.77171
218	0.529739	0.616828	1.74116	1.57145	1.63654	1.77581
219	0.528448	0.616485	1.74823	1.57533	1.63829	1.77993
220	0.527163	0.616148	1.75533	1.57922	1.64003	1.78405
221	0.525887	0.615817	1.76246	1.58312	1.64177	1.78818
222	0.524622	0.615491	1.76961	1.58702	1.6435	1.79233
223	0.523372	0.61517	1.77678	1.59093	1.64525	1.79649
224	0.522139	0.614853	1.78396	1.59485	1.64701	1.80065
225	0.520927	0.614539	1.79114	1.59878	1.64878	1.80482
226	0.519738	0.614228	1.79831	1.60272	1.65058	1.809
227	0.518575	0.61392	1.80547	1.60667	1.6524	1.81319
228	0.517441	0.613614	1.81261	1.61063	1.65426	1.81738
229	0.51634	0.613309	1.81972	1.61461	1.65615	1.82157
230	0.515273	0.613005	1.82679	1.6186	1.65809	1.82577
231	0.514244	0.612701	1.83382	1.62261	1.66008	1.82998
232	0.513256	0.612398	1.84079	1.62663	1.66212	1.83418
233	0.512311	0.612093	1.8477	1.63067	1.66423	1.83838
234	0.51141	0.611789	1.85454	1.63473	1.6664	1.84259
235	0.510527	0.611492	1.86138	1.63878	1.66858	1.84681
236	0.509655	0.611204	1.86823	1.64283	1.67078	1.85105
237	0.508794	0.610925	1.87508	1.64688	1.67298	1.8553
238	0.507943	0.610654	1.88194	1.65093	1.67519	1.85958
239	0.507102	0.610392	1.88882	1.65497	1.67741	1.86387
240	0.50627	0.610137	1.8957	1.65901	1.67964	1.86818
241	0.505447	0.609889	1.90259	1.66305	1.68187	1.8725
242	0.504633	0.609648	1.90949	1.66709	1.68411	1.87684
243	0.503826	0.609414	1.91641	1.67113	1.68635	1.8812
244	0.503027	0.609187	1.92334	1.67517	1.6886	1.88556
245	0.502234	0.608965	1.93028	1.67921	1.69085	1.88995
246	0.501448	0.608749	1.93724	1.68324	1.6931	1.89435
247	0.500668	0.608538	1.94421	1.68728	1.69536	1.89876
248	0.499894	0.608332	1.9512	1.69132	1.69761	1.90318
249	0.499124	0.60813	1.9582	1.69537	1.69987	1.90761
250	0.498359	0.607933	1.96523	1.69941	1.70212	1.91206
251	0.497597	0.60774	1.97227	1.70346	1.70438	1.91651
252	0.496839	0.60755	1.97933	1.70751	1.70663	1.92098
253	0.496084	0.607363	1.98642	1.71157	1.70887	1.92545
254	0.495332	0.607179	1.99352	1.71563	1.71112	1.92994
255	0.494581	0.606998	2.00065	1.7197	1.71336	1.93443
256	0.493832	0.606819	2.00781	1.72378	1.71559	1.93893
257	0.493084	0.606641	2.01499	1.72786	1.71782	1.94344
258	0.492337	0.606465	2.02219	1.73195	1.72004	1.94795
259	0.491589	0.606291	2.02943	1.73605	1.72225	1.95246
260	0.490841	0.606117	2.0367	1.74015	1.72445	1.95699
261	0.490092	0.605943	2.04399	1.74427	1.72664	1.96151
262	0.489342	0.605769	2.05132	1.7484	1.72882	1.96604
263	0.48859	0.605595	2.05868	1.75254	1.73098	1.97057
264	0.487835	0.605421	2.06608	1.75669	1.73314	1.9751
265	0.487077	0.605245	2.07351	1.76086	1.73527	1.97963
266	0.486316	0.605068	2.08098	1.76504	1.7374	1.98417
267	0.485551	0.60489	2.08849	1.76924	1.7395	1.9887
268	0.484782	0.604709	2.09603	1.77345	1.74159	1.99323
269	0.484008	0.604526	2.10363	1.77768	1.74365	1.99775
270	0.483228	0.604341	2.11126	1.78193	1.7457	2.00227
271	0.482443	0.604152	2.11894	1.7862	1.74772	2.00679
272	0.481651	0.60396	2.12667	1.79048	1.74973	2.0113
273	0.480852	0.603764	2.13445	1.79479	1.7517	2.01581
274	0.480046	0.603564	2.14227	1.79912	1.75366	2.02031
275	0.479233	0.60336	2.15015	1.80347	1.75558	2.0248
276	0.478411	0.603151	2.15808	1.80785	1.75748	2.02928
277	0.47758	0.602937	2.16607	1.81225	1.75935	2.03375
278	0.47674	0.602717	2.17411	1.81668	1.76119	2.0382
279	0.47589	0.602491	2.18222	1.82114	1.76299	2.04265
280	0.475029	0.60226	2.19038	1.82563	1.76477	2.04708
281	0.474159	0.602021	2.19861	1.83014	1.7665	2.0515
282	0.473276	0.601776	2.2069	1.83469	1.76821	2.05591
283	0.472382	0.601524	2.21526	1.83927	1.76987	2.06029
284	0.471476	0.601264	2.22368	1.84388	1.7715	2.06466
285	0.470557	0.600996	2.23218	1.84853	1.77309	2.06901
286	0.469625	0.60072	2.24075	1.85321	1.77463	2.07334
287	0.468679	0.600436	2.2494	1.85793	1.77614	2.07765
288	0.467719	0.600142	2.25812	1.86269	1.77759	2.08194
289	0.466745	0.599839	2.26692	1.86749	1.77901	2.0862
290	0.465755	0.599527	2.2758	1.87233	1.78037	2.09044
291	0.464749	0.599204	2.28477	1.87721	1.78169	2.09465
292	0.463728	0.598871	2.29382	1.88214	1.78295	2.09884
293	0.46269	0.598527	2.30008	1.88712	1.78417	2.103
294	0.461639	0.598168	2.30229	1.89215	1.78534	2.10712
295	0.460575	0.597793	2.30441	1.89725	1.78646	2.11119
296	0.459499	0.597401	2.30646	1.90241	1.78755	2.11523
297	0.458411	0.596994	2.30841	1.90764	1.78858	2.11922
298	0.457311	0.596571	2.31029	1.91292	1.78958	2.12316
299	0.456199	0.596132	2.31208	1.91827	1.79053	2.12707
300	0.455074	0.595679	2.31379	1.92369	1.79144	2.13093
301	0.453938	0.595209	2.31541	1.92917	1.7923	2.13475
302	0.452789	0.594725	2.31695	1.93471	1.79312	2.13852
303	0.451629	0.594226	2.3184	1.94032	1.79389	2.14225
304	0.450456	0.593712	2.31977	1.94599	1.79462	2.14594
305	0.449272	0.593183	2.32106	1.95173	1.7953	2.14959
306	0.448077	0.59264	2.32226	1.95753	1.79594	2.15319
307	0.446869	0.592083	2.32337	1.9634	1.79653	2.15674
308	0.44565	0.591511	2.3244	1.96934	1.79708	2.16025
309	0.44442	0.590925	2.32534	1.97533	1.79758	2.16372
310	0.443178	0.590325	2.3262	1.9814	1.79803	2.16715
311	0.441925	0.589712	2.32696	1.98753	1.79844	2.17053
312	0.44066	0.589085	2.32765	1.99372	1.7988	2.17386
313	0.439384	0.588445	2.32824	1.99999	1.79912	2.17715
314	0.438097	0.587791	2.32875	2.00631	1.79939	2.1804
315	0.436799	0.587124	2.32917	2.01271	1.79961	2.18361
316	0.43549	0.586444	2.3295	2.01917	1.79979	2.18676
317	0.43417	0.585752	2.32974	2.0257	1.79992	2.18988
318	0.432839	0.585046	2.3299	2.03229	1.8	2.19295
319	0.431497	0.584328	2.32997	2.03895	1.80004	2.19597
320	0.430144	0.583598	2.32995	2.04568	1.80003	2.19896
321	0.42878	0.582856	2.32984	2.05247	1.79997	2.20189
322	0.427406	0.582101	2.32964	2.05933	1.79987	2.20479
323	0.426021	0.581334	2.32935	2.06626	1.79971	2.20763
324	0.424626	0.580556	2.32898	2.07325	1.79951	2.21044
325	0.42322	0.579766	2.32851	2.08031	1.79927	2.2132
326	0.421803	0.578964	2.32796	2.08744	1.79897	2.21591
327	0.420377	0.578152	2.32732	2.09463	1.79863	2.21859
328	0.41894	0.577328	2.32658	2.10189	1.79824	2.22121
329	0.417492	0.576492	2.32576	2.10922	1.7978	2.2238
330	0.416035	0.575646	2.32485	2.11661	1.79732	2.22634
331	0.414567	0.57479	2.32385	2.12407	1.79678	2.22883
332	0.41309	0.573923	2.32275	2.1316	1.7962	2.23129
333	0.411602	0.573045	2.32157	2.13919	1.79557	2.2337
334	0.410105	0.572157	2.3203	2.14685	1.7949	2.23606
335	0.408597	0.571259	2.31893	2.15458	1.79417	2.23838
336	0.40708	0.57035	2.31748	2.16237	1.7934	2.24066
337	0.405553	0.569433	2.31593	2.17023	1.79258	2.2429
338	0.404017	0.568505	2.3143	2.17815	1.79171	2.24509
339	0.402471	0.567568	2.31257	2.18614	1.79079	2.24724
340	0.400915	0.566621	2.31075	2.1942	1.78983	2.24935
341	0.39935	0.565665	2.30885	2.20232	1.78881	2.25141
342	0.397775	0.5647	2.30685	2.2105	1.78775	2.25344
343	0.396191	0.563727	2.30476	2.21876	1.78664	2.25542
344	0.394598	0.562744	2.30258	2.22707	1.78549	2.25735
345	0.392996	0.561753	2.3003	2.23546	1.78428	2.25925
346	0.391384	0.560753	2.29794	2.2439	1.78303	2.26111
347	0.389763	0.559745	2.29549	2.25241	1.78173	2.26292
348	0.388134	0.558729	2.29294	2.26099	1.78038	2.26469
349	0.386495	0.557704	2.29031	2.26963	1.77899	2.26642
350	0.384847	0.556672	2.28758	2.27833	1.77754	2.26811
351	0.383191	0.555632	2.28476	2.2871	1.77605	2.26976
352	0.381526	0.554585	2.28185	2.29593	1.77451	2.27137
353	0.379852	0.55353	2.27885	2.30483	1.77293	2.27294
354	0.378169	0.552468	2.27576	2.31379	1.77129	2.27446
355	0.376478	0.551398	2.27258	2.3228	1.76961	2.27595
356	0.374778	0.550322	2.2693	2.33189	1.76788	2.2774
357	0.37307	0.549239	2.26594	2.34103	1.76611	2.27881
358	0.371354	0.548149	2.26248	2.35024	1.76429	2.28018
359	0.369629	0.547052	2.25894	2.3595	1.76242	2.28152
360	0.367896	0.54595	2.2553	2.36883	1.7605	2.28281
361	0.366155	0.544841	2.25157	2.37822	1.75854	2.28407
362	0.364405	0.543726	2.24775	2.38767	1.75653	2.28528
363	0.362648	0.542605	2.24384	2.39718	1.75447	2.28646
364	0.360882	0.541478	2.23984	2.40675	1.75237	2.28761
365	0.359109	0.540345	2.23575	2.41638	1.75022	2.28871
366	0.357327	0.539208	2.23157	2.42607	1.74802	2.28978
367	0.355538	0.538064	2.2273	2.43581	1.74578	2.29081
368	0.353741	0.536916	2.22294	2.44562	1.74349	2.29181
369	0.351936	0.535763	2.21848	2.45548	1.74116	2.29277
370	0.350124	0.534604	2.21394	2.4654	1.73878	2.2937
371	0.348304	0.533441	2.20931	2.47537	1.73636	2.29459
372	0.346477	0.532274	2.20459	2.48541	1.73389	2.29544
373	0.344642	0.531102	2.19978	2.49549	1.73137	2.29627
374	0.3428	0.529925	2.19488	2.50564	1.72882	2.29705
375	0.34095	0.528745	2.18989	2.51584	1.72621	2.29781
376	0.339094	0.52756	2.18482	2.52609	1.72356	2.29853
377	0.33723	0.526372	2.17965	2.5364	1.72087	2.29922
378	0.335359	0.52518	2.17439	2.54676	1.71814	2.29987
379	0.333481	0.523985	2.16905	2.55717	1.71536	2.30049
380	0.331595	0.522786	2.16362	2.56763	1.71253	2.30109
381	0.329703	0.521584	2.1581	2.57815	1.70967	2.30165
382	0.327805	0.520379	2.15249	2.58872	1.70676	2.30218
383	0.325899	0.519171	2.1468	2.59934	1.70381	2.30267
384	0.323986	0.51796	2.14101	2.61001	1.70081	2.30314
385	0.322067	0.516746	2.13514	2.62073	1.69777	2.30358
386	0.320142	0.515531	2.12919	2.6315	1.6947	2.30399
387	0.318209	0.514312	2.12314	2.64232	1.69158	2.30437
388	0.316271	0.513092	2.11701	2.65318	1.68841	2.30473
389	0.314325	0.511869	2.1108	2.66409	1.68521	2.30505
390	0.312374	0.510645	2.1045	2.67505	1.68197	2.30535
391	0.310416	0.509419	2.09811	2.68606	1.67868	2.30562
392	0.308452	0.508191	2.09164	2.69711	1.67536	2.30586
393	0.306482	0.506962	2.08508	2.7082	1.67199	2.30608
394	0.304505	0.505732	2.07844	2.71934	1.66859	2.30627
395	0.302523	0.504501	2.07172	2.73053	1.66515	2.30644
396	0.300535	0.503268	2.06491	2.74175	1.66167	2.30658
397	0.29854	0.502035	2.05802	2.75302	1.65815	2.3067
398	0.29654	0.500801	2.05104	2.76433	1.65459	2.3068
399	0.294534	0.499567	2.04398	2.77568	1.651	2.30687
400	0.292523	0.498332	2.03684	2.78707	1.64736	2.30692

[truncated: 7 more sheets: Fig6E, Fig7A, Fig7BCDEF, Fig8EGHJ, Fig8FI, Fig8K, Fig8LM]
